# Supplementary material for: Omics-Based Comparative Transcriptional Profiling of Two Contrasting Rice Genotypes during Early Infestation by Small Brown Planthopper
Source: Int J Mol Sci. 2015 Dec 3;16(12):28746–64. doi: 10.3390/ijms161226128 (PMC4691075; doi:10.3390/ijms161226128)
Supplement: Supplementary file 1 [file ijms-16-26128-s001.zip]

Archive with 7 entries (6 files):
- ijms-101817-Supplementary Information/
- ijms-101817-Supplementary Information/Movie S1-0.wmv
- ijms-101817-Supplementary Information/Table S1 Overview of the differentially regulated metabolic map for the four comparisons..xlsx
- ijms-101817-Supplementary Information/Table S2 The differentially regulated change pattern between the two contrasting rice genotypes in response to SBPH infestation.xlsx
- ijms-101817-Supplementary Information/Table S3 All the differentially regulated metabolic pathways in the four comparisons with omics data painted onto the pathway.xlsx
- ijms-101817-Supplementary Information/Table S4 The individual differentially regulated metabolic pathway.xlsx
- ijms-101817-Supplementary Information/Table S5 All the differentially regulated metabolic pathways that are potentially responsive to SBPH infestation.xlsx
