# Supplementary material for: Omics-Based Comparative Transcriptional Profiling of Two Contrasting Rice Genotypes during Early Infestation by Small Brown Planthopper
Source: Int J Mol Sci. 2015 Dec 3;16(12):28746–64. doi: 10.3390/ijms161226128 (PMC4691075; doi:10.3390/ijms161226128)
Supplement: Supplementary file 1 [file ijms-16-26128-s001.zip › ijms-101817-Supplementary Information/Table S1 Overview of the differentially regulated metabolic map for the four comparisons..xlsx]

## Sheet: S6_S0
Overview of the differentially regulated metabolic map of susceptible rice plants in response to SBPH infestation
This diagram provides a schematic of the differentially regulated metabolic pathway in the all pathways of Oryza sativa Japonica Group metabolism. Nodes represent metabolites, with shape indicating class of metabolite (see key to right). Lines represent reactions.
Red for data values that exceed two-fold change, purple for data values less than the inverse of two-fold change, and black for data values in between.
	The following table shows statistics for the change fold for all genes and for those genes that appear in the Overviewoverviews.
	Data Statistics	All Genes	Overview Genes
	Number of values:	3024	707
	Minimum value:	-430.67	-21.607
	Maximum value:	123.457	123.457
	Median:	-2.0488	-2.0621
	Mean:	0.100068	0.384548
	Standard deviation:	9.90831	6.62506

## Sheet: R6_R0
Overview of the differentially regulated metabolic map of resistant rice plants in response to SBPH infestation.
This diagram provides a schematic of the differentially regulated metabolic pathway in the all pathways of Oryza sativa Japonica Group metabolism. Nodes represent metabolites, with shape indicating class of metabolite (see key to right). Lines represent reactions.
Red for data values that exceed two-fold change, purple for data values less than the inverse of two-fold change, and black for data values in between.
	The following table shows statistics for the change fold for all genes and for those genes that appear in the Overview.
	Data Statistics	All Genes	Overview Genes
	Number of values:	2730	671
	Minimum value:	-90.699	-35.044
	Maximum value:	222.222	222.222
	Median:	-2.084	-2.11995
	Mean:	-0.110188	0.0732534
	Standard deviation:	7.1212	9.73719

## Sheet: R0_S0
Overview of the differentially regulated metabolic map between resistant and susceptible rice plants before attack by SBPH
This diagram provides a schematic of the differentially regulated metabolic pathway in the all pathways of Oryza sativa Japonica Group metabolism. Nodes represent metabolites, with shape indicating class of metabolite (see key to right). Lines represent reactions.
Red for data values that exceed two-fold change, purple for data values less than the inverse of two-fold change, and black for data values in between.
	The following table shows statistics for the change fold for all genes and for those genes that appear in the Overview.
	Data Statistics	All Genes	Overview Genes
	Number of values:	2299	407
	Minimum value:	-909.091	-588.235
	Maximum value:	1490.61	905.905
	Median:	-2.37417	-2.15773
	Mean:	-3.20554	-2.0163
	Standard deviation:	62.8431	58.4962

## Sheet: R6_S6
Overview of the differentially regulated metabolic map between resistant and susceptible rice plants after attack by SBPH
This diagram provides a schematic of the differentially regulated metabolic pathway in the all pathways of Oryza sativa Japonica Group metabolism. Nodes represent metabolites, with shape indicating class of metabolite (see key to right). Lines represent reactions.
Red for data values that exceed two-fold change, purple for data values less than the inverse of two-fold change, and black for data values in between.
	The following table shows statistics for the change fold for all genes and for those genes that appear in the Overview.
	Data Statistics	All Genes	Overview Genes
	Number of values:	2891	552
	Minimum value:	-2000	-625
	Maximum value:	899.427	260.354
	Median:	-2.23414	-2.1245
	Mean:	-4.87579	-3.3117
	Standard deviation:	60.1357	40.544
