# Supplementary material for: Omics-Based Comparative Transcriptional Profiling of Two Contrasting Rice Genotypes during Early Infestation by Small Brown Planthopper
Source: Int J Mol Sci. 2015 Dec 3;16(12):28746–64. doi: 10.3390/ijms161226128 (PMC4691075; doi:10.3390/ijms161226128)
Supplement: Supplementary file 1 [file ijms-16-26128-s001.zip › ijms-101817-Supplementary Information/Table S2 The differentially regulated change pattern between the two contrasting rice genotypes in response to SBPH infestation.xlsx]

## Sheet: R6_R0 vs S6_S0
The change pattern difference between the two contrasting rice genotypes in response to SBPH infestation
The difference between R6_R0 and S6_S0 was marked with green box.
Red for data values that exceed two-fold change, purple for data values less than the inverse of two-fold change, and black for data values in between.

## Sheet: R0_S0 vs R6_S6
The difference in the basis of defense between the two contrasting rice genotypes in response to SBPH infestation
The difference between R0_S0 and R6_S6 was marked with green box.
Red for data values that exceed two-fold change, purple for data values less than the inverse of two-fold change, and black for data values in between.
