# Supplementary material for: Omics-Based Comparative Transcriptional Profiling of Two Contrasting Rice Genotypes during Early Infestation by Small Brown Planthopper
Source: Int J Mol Sci. 2015 Dec 3;16(12):28746–64. doi: 10.3390/ijms161226128 (PMC4691075; doi:10.3390/ijms161226128)
Supplement: Supplementary file 1 [file ijms-16-26128-s001.zip › ijms-101817-Supplementary Information/Table S3 All the differentially regulated metabolic pathways in the four comparisons with omics data painted onto the pathway.xlsx]

## Sheet: Pathways
Pathway	Comparative reslts				Details
	S6_S0	R6_R0	R0_S0	R6_S6	S6_S0	R6_R0	R0_S0	R6_S6	Enzymes, Genes, and Enzyme Cellular Locations
glutamine degradation III				higher					hydroxyacid oxidase 1, putative, expressed//glutamate synthase//glycolate oxidase//dihydroorotate dehydrogenase	LOC_Os03g57220.1
									hydroxyacid oxidase 1, putative, expressed//glutamate synthase//glycolate oxidase//dihydroorotate dehydrogenase	LOC_Os04g53210.1
									hydroxyacid oxidase 1, putative, expressed//glutamate synthase//glycolate oxidase//dihydroorotate dehydrogenase	LOC_Os04g53214.1
									hydroxyacid oxidase 1, putative, expressed//glutamate synthase//glycolate oxidase//dihydroorotate dehydrogenase	LOC_Os07g05820.1
									hydroxyacid oxidase 1, putative, expressed	LOC_Os07g42440.1
									aminotransferase, classes I and II, domain containing protein, expressed//1-aminocyclopropane-1-carboxylate synthase//aspartate transaminase//histidinol-phosphate transaminase	LOC_Os01g55540.1
									aminotransferase, classes I and II, domain containing protein, expressed//aspartate transaminase	LOC_Os02g14110.1
									aminotransferase, classes I and II, domain containing protein, expressed//aspartate transaminase	LOC_Os06g35540.1
									aminotransferase, classes I and II, domain containing protein, expressed//tyrosine transaminase//aspartate transaminase//histidinol-phosphate transaminase	LOC_Os01g65090.1
									aminotransferase, classes I and II, domain containing protein, expressed//aspartate transaminase	LOC_Os02g55420.1
methanogenesis from CO2				higher					uncharacterized mscS family protein, putative, expressed//copper-exporting ATPase//tetrahydromethanopterin S-methyltransferase	LOC_Os02g45690.1	membrane
									uncharacterized mscS family protein, putative, expressed//copper-exporting ATPase//tetrahydromethanopterin S-methyltransferase	LOC_Os04g48940.1	membrane
asparagine degradation I				higher					L-asparaginase 4 precursor, putative, expressed	LOC_Os04g58600.1
									L-asparaginase precursor protein, putative, expressed//asparaginase	LOC_Os04g46370.1
									aminotransferase, classes I and II, domain containing protein, expressed//1-aminocyclopropane-1-carboxylate synthase//aspartate transaminase//histidinol-phosphate transaminase	LOC_Os01g55540.1
									aminotransferase, classes I and II, domain containing protein, expressed//aspartate transaminase	LOC_Os02g14110.1
									aminotransferase, classes I and II, domain containing protein, expressed//aspartate transaminase	LOC_Os06g35540.1
									aminotransferase, classes I and II, domain containing protein, expressed//tyrosine transaminase//aspartate transaminase//histidinol-phosphate transaminase	LOC_Os01g65090.1
									aminotransferase, classes I and II, domain containing protein, expressed//aspartate transaminase	LOC_Os02g55420.1
L-cysteine degradation I				higher					aminotransferase, classes I and II, domain containing protein, expressed//1-aminocyclopropane-1-carboxylate synthase//aspartate transaminase//histidinol-phosphate transaminase	LOC_Os01g55540.1
									aminotransferase, classes I and II, domain containing protein, expressed//aspartate transaminase	LOC_Os02g14110.1
									aminotransferase, classes I and II, domain containing protein, expressed//aspartate transaminase	LOC_Os06g35540.1
aspartate biosynthesis I				higher					aminotransferase, classes I and II, domain containing protein, expressed//1-aminocyclopropane-1-carboxylate synthase//aspartate transaminase//histidinol-phosphate transaminase	LOC_Os01g55540.1
									aminotransferase, classes I and II, domain containing protein, expressed//aspartate transaminase	LOC_Os02g14110.1
									aminotransferase, classes I and II, domain containing protein, expressed//aspartate transaminase	LOC_Os06g35540.1
									aminotransferase, classes I and II, domain containing protein, expressed//tyrosine transaminase//aspartate transaminase//histidinol-phosphate transaminase	LOC_Os01g65090.1
									aminotransferase, classes I and II, domain containing protein, expressed//aspartate transaminase	LOC_Os02g55420.1
2-keto glutarate dehydrogenase complex				higher					2-oxoglutarate dehydrogenase E1 component, mitochondrial precursor, putative, expressed	LOC_Os04g32020.1
									2-oxoglutarate dehydrogenase E1 component, mitochondrial precursor, putative, expressed	LOC_Os07g49520.1
									dihydrolipoyllysine-residue succinyltransferase component of 2-oxoglutarate dehydrogenase complex, mitochondrial precursor, putative, expressed//acyltransferase//dihydrolipoyllysine-residue succinyltransferase	LOC_Os02g31040.1
									dihydrolipoyllysine-residue succinyltransferase component of 2-oxoglutarate dehydrogenase complex, mitochondrial precursor, putative, expressed//acyltransferase//dihydrolipoyllysine-residue succinyltransferase	LOC_Os04g32330.1
									dihydrolipoyl dehydrogenase, putative, expressed	LOC_Os01g23610.1
									dihydrolipoyl dehydrogenase 1, mitochondrial precursor, putative, expressed//dihydrolipoyl dehydrogenase	LOC_Os01g22520.1
									dihydrolipoyl dehydrogenase, mitochondrial precursor, putative, expressed	LOC_Os05g06750.1
									dihydrolipoyl dehydrogenase, putative, expressed	LOC_Os05g06460.1
acyl-CoA thioesterase pathway									thioesterase family protein, putative, expressed//acyl-CoA thioesterase	LOC_Os01g12910.1
									thioesterase family protein, putative, expressed//acyl-CoA thioesterase	LOC_Os01g12920.1
									thioesterase family protein, putative, expressed	LOC_Os01g65950.1
									thioesterase family protein, putative, expressed	LOC_Os02g32200.1
									thioesterase family protein, putative//acyl-CoA thioesterase	LOC_Os02g44134.1
									thioesterase family protein, putative//acyl-CoA thioesterase	LOC_Os02g44200.1
									thioesterase family protein, putative, expressed//acyl-CoA thioesterase	LOC_Os03g48480.1
									thioesterase family protein, putative, expressed//acyl-CoA thioesterase	LOC_Os04g35590.1
									thioesterase family protein, putative//acyl-CoA thioesterase	LOC_Os04g46710.1
									thioesterase family protein, putative, expressed//acyl-CoA thioesterase	LOC_Os04g46730.1
									acyl-CoA thioesterase 2, putative, expressed//acyl-CoA thioesterase	LOC_Os04g47120.1
									thioesterase family protein, putative, expressed	LOC_Os05g04660.1
									thioesterase family protein, putative, expressed//acyl-CoA thioesterase//hydrolase, acting on ester bonds	LOC_Os07g27870.1
									thioesterase family protein, putative, expressed//acyl-CoA thioesterase//hydrolase, acting on ester bonds	LOC_Os07g27960.1
									acyl-coenzyme A thioesterase 10, mitochondrial precursor, putative, expressed//acyl-CoA thioesterase	LOC_Os09g34190.1
biotin biosynthesis II				lower					serine palmitoyltransferase 2, putative, expressed	LOC_Os01g70360.1
									serine palmitoyltransferase 2, putative, expressed	LOC_Os01g70370.1
									serine palmitoyltransferase 2, putative, expressed	LOC_Os01g70380.1
									aminotransferase, classes I and II, domain containing protein, expressed//8-amino-7-oxononanoate synthase//serine C-palmitoyltransferase//transaminase	LOC_Os02g56300.1
									serine palmitoyltransferase 1, putative, expressed//8-amino-7-oxononanoate synthase//serine C-palmitoyltransferase//transaminase	LOC_Os03g14800.1
									L-allo-threonine aldolase, putative, expressed	LOC_Os04g43650.1
									aminotransferase, classes I and II, domain containing protein, expressed//8-amino-7-oxononanoate synthase//serine C-palmitoyltransferase//transaminase	LOC_Os10g11200.1
									serine palmitoyltransferase 2, putative, expressed	LOC_Os11g31640.1
									aminotransferase, putative, expressed	LOC_Os03g21960.1
									aminotransferase, putative, expressed//4-aminobutyrate transaminase//ornithine-oxo-acid transaminase//glutamate-1-semialdehyde 2,1-aminomutase//adenosylmethionine-8-amino-7-oxononanoate transaminase	LOC_Os03g44150.1
									aminotransferase, putative, expressed	LOC_Os05g39770.1
									aminotransferase, putative, expressed//4-aminobutyrate transaminase//adenosylmethionine-8-amino-7-oxononanoate transaminase	LOC_Os08g10510.1
									aminotransferase, putative, expressed//adenosylmethionine-8-amino-7-oxononanoate transaminase	LOC_Os08g14770.1
									radical SAM enzyme, putative, expressed//biotin synthase	LOC_Os08g42730.1
pyruvate dehydrogenase complex				higher					2-oxo acid dehydrogenases acyltransferase domain containing protein, expressed//dihydrolipoyllysine-residue acetyltransferase//dihydrolipoyllysine-residue succinyltransferase	LOC_Os02g01500.1
									2-oxo acid dehydrogenases acyltransferase domain containing protein, expressed//dihydrolipoyllysine-residue acetyltransferase	LOC_Os06g30460.1
									2-oxo acid dehydrogenases acyltransferase domain containing protein, expressed//dihydrolipoyllysine-residue acetyltransferase//dihydrolipoyllysine-residue succinyltransferase	LOC_Os06g01630.1
									2-oxo acid dehydrogenases acyltransferase domain containing protein, expressed//dihydrolipoyllysine-residue acetyltransferase//dihydrolipoyllysine-residue succinyltransferase	LOC_Os07g22720.1
									dihydrolipoyl dehydrogenase, putative, expressed	LOC_Os01g23610.1
									dihydrolipoyl dehydrogenase 1, mitochondrial precursor, putative, expressed//dihydrolipoyl dehydrogenase	LOC_Os01g22520.1
									dihydrolipoyl dehydrogenase, mitochondrial precursor, putative, expressed	LOC_Os05g06750.1
									dihydrolipoyl dehydrogenase, putative, expressed	LOC_Os05g06460.1
hydroxycinnamic acid serotonin amides biosynthesis			lower	lower					Tryptophan decarboxylase	LOC_Os08g04540.1
									Tryptophan decarboxylase	LOC_Os08g04560.1
									Tryptophan decarboxylase	LOC_Os10g26110.1
									Tryptophan decarboxylase	LOC_Os01g56380.1
									Tryptophan decarboxylase	LOC_Os05g43510.1
									Tryptophan decarboxylase	LOC_Os07g25590.1
									Tryptophan decarboxylase	LOC_Os10g23900.1
									Tryptamine 5-hydroxylase	LOC_Os07g19130.1
									Tryptamine 5-hydroxylase	LOC_Os07g19210.1
									Serotonin N-hydroxycinnamoyltransferase	LOC_Os03g05710.1
coenzyme A biosynthesis			lower	lower					pantothenate kinase, putative, expressed	LOC_Os06g10520.1	membrane
									pantothenate kinase, putative, expressed//pantothenate kinase	LOC_Os09g36270.1
									pantothenate kinase 4, putative, expressed//pantothenate kinase//transaminase	LOC_Os06g21980.1
									phosphoribulokinase/Uridine kinase family protein, expressed	LOC_Os08g41790.1
									uridine/cytidine kinase-like 1, putative, expressed	LOC_Os09g32820.1
									expressed protein	LOC_Os03g42730.1
									expressed protein	LOC_Os10g38890.1
ent-kaurene biosynthesis			higher	higher					ent-kaurene synthase, chloroplast precursor, putative, expressed//diterpene phytoalexin precursor biosynthetic process pathway//metabolic process//ent-copalyl diphosphate synthase	LOC_Os02g36210.1	mitochondrion
									ent-kaurene synthase, chloroplast precursor, putative, expressed//diterpene phytoalexin precursor biosynthetic process pathway//metabolic process//ent-copalyl diphosphate synthase	LOC_Os02g17780.1	plastid
									ent-kaurene synthase A, chloroplast precursor, putative, expressed	ent-kaurene synthase A, chloroplast precursor, putative, expressed//ent-copalyl diphosphate synthase
									terpene synthase, putative//metabolic process//gibberellin metabolic process//ent-kaurene synthase	LOC_Os04g52240.1
									ent-kaurene synthase, chloroplast precursor, putative, expressed//metabolic process//gibberellin metabolic process//ent-kaurene synthase	LOC_Os04g52230.1
									terpene synthase, putative, expressed//ent-kaurene synthase	LOC_Os04g52210.1
linear furanocoumarin biosynthesis									TRAF-type zinc finger family protein, expressed//prenyltransferase	LOC_Os02g39290.1
									prenyltransferase, putative, expressed//prenyltransferase	LOC_Os03g09060.1	membrane
									TRAF-type zinc finger family protein//prenyltransferase	LOC_Os04g14110.1
									TRAF-type zinc finger family protein, expressed//prenyltransferase	LOC_Os04g14190.1
									TRAF-type zinc finger family protein, expressed//prenyltransferase	LOC_Os05g23950.1
									para-hydroxybenzoate--polyprenyltransferase, mitochondrial precursor, putative, expressed	LOC_Os08g23320.1	membrane
									prenyltransferase, putative//prenyltransferase//protoheme IX farnesyltransferase	LOC_Os08g29910.1	membrane
									para-hydroxybenzoate--polyprenyltransferase, mitochondrial precursor, putative	LOC_Os08g29970.1
									TRAF-type zinc finger family protein, expressed//prenyltransferase	LOC_Os12g08070.1
homoserine biosynthesis			lower						aspartokinase 3, chloroplast precursor, putative, expressed//aspartate kinase	LOC_Os01g70300.1
									aspartokinase, chloroplast precursor, putative, expressed	LOC_Os03g63330.1
									aspartokinase, chloroplast precursor, putative, expressed	LOC_Os07g20544.1
									semialdehyde dehydrogenase, NAD binding domain containing protein, putative, expressed//aspartate-semialdehyde dehydrogenase	LOC_Os03g55280.1
									semialdehyde dehydrogenase, NAD binding domain containing protein, putative, expressed//dihydrodipicolinate reductase//aspartate-semialdehyde dehydrogenase//N-acetyl-gamma-glutamyl-phosphate reductase	LOC_Os03g42110.1
									semialdehyde dehydrogenase, NAD binding domain containing protein, putative, expressed//dihydrodipicolinate reductase//aspartate-semialdehyde dehydrogenase//N-acetyl-gamma-glutamyl-phosphate reductase	LOC_Os10g35170.1
									bifunctional aspartokinase/homoserine dehydrogenase, chloroplast precursor, putative, expressed//aspartate kinase//homoserine dehydrogenase	LOC_Os08g25390.1
									bifunctional aspartokinase/homoserine dehydrogenase, chloroplast precursor, putative, expressed//aspartate kinase//homoserine dehydrogenase	LOC_Os09g12290.1
									bifunctional aspartokinase/homoserine dehydrogenase, putative, expressed//homoserine dehydrogenase	LOC_Os11g03470.1
									bifunctional aspartokinase/homoserine dehydrogenase, putative, expressed//homoserine dehydrogenase	LOC_Os12g03190.1
anthocyanin biosynthesis (pelargonidin 3-O-glucoside, cyanidin 3-O-glucoside)			lower	lower					leucoanthocyanidin dioxygenase, putative, expressed	LOC_Os01g27490.1
									leucoanthocyanidin dioxygenase, putative, expressed	LOC_Os06g42130.1
									anthocyanidin 3-O-glucosyltransferase, putative	LOC_Os08g15330.1
									anthocyanidin 3-O-glucosyltransferase, putative, expressed	LOC_Os07g05420.1
									anthocyanidin 3-O-glucosyltransferase, putative, expressed	LOC_Os06g09240.1
xylose degradation			higher	higher					xylose isomerase, putative, expressed	LOC_Os07g47290.1
									lysine-rich arabinogalactan protein 19 precursor, putative, expressed	LOC_Os12g42900.1	membrane
									expressed protein//xylulokinase	LOC_Os07g22650.1
									FGGY family of carbohydrate kinases, putative, expressed//ribulokinase//xylulokinase	LOC_Os07g44660.1
cohumulone biosynthesis									TRAF-type zinc finger family protein, expressed//prenyltransferase	LOC_Os02g39290.1
									prenyltransferase, putative, expressed//prenyltransferase	LOC_Os03g09060.1	membrane
									TRAF-type zinc finger family protein//prenyltransferase	LOC_Os04g14110.1
									TRAF-type zinc finger family protein, expressed//prenyltransferase	LOC_Os04g14190.1
									TRAF-type zinc finger family protein, expressed//prenyltransferase	LOC_Os05g23950.1
									para-hydroxybenzoate--polyprenyltransferase, mitochondrial precursor, putative, expressed	LOC_Os08g23320.1	membrane
									prenyltransferase, putative//prenyltransferase//protoheme IX farnesyltransferase	LOC_Os08g29910.1	membrane
									para-hydroxybenzoate--polyprenyltransferase, mitochondrial precursor, putative	LOC_Os08g29970.1
									TRAF-type zinc finger family protein, expressed//prenyltransferase	LOC_Os12g08070.1
glutathione redox reactions I			lower	lower					glutathione peroxidase, putative, expressed//glutathione peroxidase	LOC_Os02g44500.1
									glutathione peroxidase domain containing protein, expressed//glutathione peroxidase	LOC_Os03g24380.1
									glutathione peroxidase domain containing protein, expressed//glutathione peroxidase	LOC_Os04g46960.1
									glutathione peroxidase, putative, expressed//glutathione peroxidase	LOC_Os06g08670.1
									glutathione peroxidase, putative, expressed//glutathione peroxidase	LOC_Os11g18170.1
									glutathione reductase, putative, expressed//dihydrolipoyl dehydrogenase//glutathione-disulfide reductase//thioredoxin-disulfide reductase	LOC_Os02g56850.1
									glutathione reductase, putative, expressed//glutathione-disulfide reductase	LOC_Os03g06740.1
histidine biosynthesis I									ATP phosphoribosyltransferase, putative, expressed	LOC_Os03g04169.1
									MazG nucleotide pyrophosphohydrolase domain containing protein, expressed//phosphoribosyl-AMP cyclohydrolase//phosphoribosyl-ATP diphosphatase	LOC_Os01g16940.1
									imidazole glycerol phosphate synthase hisHF, chloroplast precursor, putative, expressed	LOC_Os03g15120.1
									1-(5-phosphoribosyl)-5-[(5-phosphoribosylamino)methylideneamino]imidazole-4-carboxamide isomerase, chloroplast precursor, putative, expressed	LOC_Os05g33260.1
									imidazoleglycerol-phosphate dehydratase, putative, expressed	LOC_Os04g52710.1
									aminotransferase, classes I and II, domain containing protein, expressed//1-aminocyclopropane-1-carboxylate synthase//histidinol-phosphate transaminase//tyrosine transaminase	LOC_Os02g47940.1
									Tryptophan aminotransferase	LOC_Os01g07500.1
									aminotransferase, classes I and II, domain containing protein, expressed//1-aminocyclopropane-1-carboxylate synthase//histidinol-phosphate transaminase//tyrosine transaminase	LOC_Os01g08270.1
									alliin lyase precursor, putative, expressed//carbon-sulfur lyase//histidinol-phosphate transaminase	LOC_Os01g51980.1
									alliin lyase precursor, putative, expressed//carbon-sulfur lyase//histidinol-phosphate transaminase	LOC_Os01g52010.1
									aminotransferase, classes I and II, domain containing protein, expressed//tyrosine transaminase//histidinol-phosphate transaminase//1-aminocyclopropane-1-carboxylate synthase	LOC_Os02g19924.1
									aminotransferase, classes I and II, domain containing protein, expressed//tyrosine transaminase//histidinol-phosphate transaminase//1-aminocyclopropane-1-carboxylate synthase	LOC_Os02g19970.1
									tyrosine aminotransferase, putative, expressed//iron ion transport//biosynthetic process//transaminase activity//cellular amino acid and derivative metabolic process//tyrosine transaminase//histidinol-phosphate transaminase//1-aminocyclopropane-1-carboxylate synthase	LOC_Os02g20360.1
									aminotransferase, classes I and II, domain containing protein, expressed//alanine transaminase//1-aminocyclopropane-1-carboxylate synthase//histidinol-phosphate transaminase//tyrosine transaminase	LOC_Os03g08530.1
									aminotransferase, classes I and II, domain containing protein, expressed//biosynthetic process//transaminase activity//1-aminocyclopropane-1-carboxylate synthase//histidinol-phosphate transaminase//tyrosine transaminase	LOC_Os03g51740.1
									Tryptophan aminotransferase	LOC_Os05g07720.1
									tyrosine aminotransferase, putative, expressed//tyrosine transaminase//histidinol-phosphate transaminase//1-aminocyclopropane-1-carboxylate synthase	LOC_Os06g23684.1
									asparate aminotransferase, putative, expressed//1-aminocyclopropane-1-carboxylate synthase//histidinol-phosphate transaminase//methionine gamma-lyase//tyrosine transaminase	LOC_Os09g28050.1
									aminotransferase, classes I and II, domain containing protein, expressed//alanine transaminase//1-aminocyclopropane-1-carboxylate synthase//histidinol-phosphate transaminase//tyrosine transaminase	LOC_Os10g25130.1
									aminotransferase, classes I and II, domain containing protein, expressed//alanine transaminase//1-aminocyclopropane-1-carboxylate synthase//histidinol-phosphate transaminase//tyrosine transaminase	LOC_Os10g25140.1
									aminotransferase, classes I and II, domain containing protein, expressed//tyrosine transaminase//histidinol-phosphate transaminase//1-aminocyclopropane-1-carboxylate synthase	LOC_Os11g35040.1
									histidinol dehydrogenase, chloroplast precursor, putative, expressed	LOC_Os01g13190.1
									peroxiredoxin, putative, expressed	LOC_Os06g42000.1
									SAM dependent carboxyl methyltransferase family protein, putative	LOC_Os06g13510.1
anthocyanin biosynthesis (delphinidin 3-O-glucoside)			lower	lower					anthocyanidin 3-O-glucosyltransferase, putative	LOC_Os08g15330.1
									anthocyanidin 3-O-glucosyltransferase, putative, expressed	LOC_Os07g05420.1
									anthocyanidin 3-O-glucosyltransferase, putative, expressed	LOC_Os06g09240.1
humulone biosynthesis									TRAF-type zinc finger family protein, expressed//prenyltransferase	LOC_Os02g39290.1
									prenyltransferase, putative, expressed//prenyltransferase	LOC_Os03g09060.1	membrane
									TRAF-type zinc finger family protein//prenyltransferase	LOC_Os04g14110.1
									TRAF-type zinc finger family protein, expressed//prenyltransferase	LOC_Os04g14190.1
									TRAF-type zinc finger family protein, expressed//prenyltransferase	LOC_Os05g23950.1
									para-hydroxybenzoate--polyprenyltransferase, mitochondrial precursor, putative, expressed	LOC_Os08g23320.1	membrane
									prenyltransferase, putative//prenyltransferase//protoheme IX farnesyltransferase	LOC_Os08g29910.1	membrane
									para-hydroxybenzoate--polyprenyltransferase, mitochondrial precursor, putative	LOC_Os08g29970.1
									TRAF-type zinc finger family protein, expressed//prenyltransferase	LOC_Os12g08070.1
UDP-D-glucuronate biosynthesis (from myo-inositol)			higher						inositol oxygenase, putative, expressed	LOC_Os06g36560.1
chlorophyllide a biosynthesis									uroporphyrinogen decarboxylase, putative, expressed//methyltransferase//uroporphyrinogen decarboxylase	LOC_Os01g43390.1
									uroporphyrinogen decarboxylase, putative, expressed//uroporphyrinogen decarboxylase	LOC_Os03g22060.1
									uroporphyrinogen decarboxylase, putative, expressed	LOC_Os03g21900.1
									coproporphyrinogen III oxidase, chloroplast precursor, putative, expressed	LOC_Os04g52130.1
									radical SAM enzyme, putative, expressed//coproporphyrinogen oxidase	LOC_Os12g17070.1
									protoporphyrinogen oxidase, chloroplast precursor, putative, expressed	LOC_Os01g18320.1
									amine oxidase, flavin-containing, domain containing protein, expressed//protoporphyrinogen oxidase	LOC_Os04g41260.1
									peroxisomal N-acetyl-spermine/spermidine oxidase precursor, putative, expressed//amine oxidase//protoporphyrinogen oxidase	LOC_Os01g51320.1
									polyamine oxidase, putative//amine oxidase//protoporphyrinogen oxidase	LOC_Os02g43220.1
									CPuORF12 - conserved peptide uORF-containing transcript, expressed//disulfide oxidoreductase//monooxygenase//protoporphyrinogen oxidase	LOC_Os04g53190.1
									amine oxidase, flavin-containing, domain containing protein, expressed//amine oxidase//disulfide oxidoreductase//monooxygenase//protoporphyrinogen oxidase	LOC_Os04g57550.1
									amine oxidase, flavin-containing, domain containing protein, expressed//amine oxidase//disulfide oxidoreductase//monooxygenase//protoporphyrinogen oxidase	LOC_Os04g57560.1
									amine oxidase, putative, expressed//amine oxidase//disulfide oxidoreductase//protoporphyrinogen oxidase//thioredoxin-disulfide reductase	LOC_Os10g38850.1
									AAA-type ATPase family protein, putative, expressed	LOC_Os01g43480.1
									OsFtsH5 FtsH protease, homologue of AtFtsH4, expressed	LOC_Os01g39260.1	membrane
									OsFtsH4 FtsH protease, homologue of AtFtsH4, expressed	LOC_Os01g39250.1	mitochondrion, membrane
									AAA-type ATPase family protein, putative, expressed//ATPase	LOC_Os01g12660.1
									AAA-type ATPase family protein, putative, expressed//ATPase	LOC_Os02g46990.1
									26S protease regulatory subunit 6B, putative, expressed	LOC_Os02g21970.1	cytosol
									magnesium-chelatase subunit chlD, chloroplast precursor, putative, expressed	LOC_Os03g59640.1
									magnesium-chelatase subunit chlI, chloroplast precursor, putative, expressed	LOC_Os03g36540.1
									magnesium-chelatase, putative, expressed//magnesium chelatase	LOC_Os03g20700.1
									cell division control protein 48 homolog E, putative, expressed	LOC_Os03g05730.1	ribosome
									AAA family ATPase, putative, expressed	LOC_Os05g50750.1
									AAA-type ATPase family protein, putative//ATPase	LOC_Os06g50050.1	membrane
									OsFtsH2 FtsH protease, homologue of AtFtsH2/8, expressed	LOC_Os06g45820.1	membrane
									OsFtsH6 FtsH protease, homologue of AtFtsH6, expressed//ATPase	LOC_Os06g12370.1	membrane
									MCM9 - Putative minichromosome maintenance MCM family subunit 9, expressed//shikimate kinase	LOC_Os06g11500.1
									cell division cycle protein 48, putative, expressed	LOC_Os08g31870.1	ribosome
									cell division control protein 48 homolog E, putative, expressed	LOC_Os10g30580.1	ribosome
									magnesium-chelatase, putative//magnesium chelatase	LOC_Os07g46310.1
									magnesium-protoporphyrin O-methyltransferase, putative, expressed	LOC_Os06g04150.1
aspartate degradation II			higher	higher					aminotransferase, classes I and II, domain containing protein, expressed//1-aminocyclopropane-1-carboxylate synthase//aspartate transaminase//histidinol-phosphate transaminase	LOC_Os01g55540.1
									aminotransferase, classes I and II, domain containing protein, expressed//aspartate transaminase	LOC_Os02g14110.1
									aminotransferase, classes I and II, domain containing protein, expressed//aspartate transaminase	LOC_Os06g35540.1
									aminotransferase, classes I and II, domain containing protein, expressed//tyrosine transaminase//aspartate transaminase//histidinol-phosphate transaminase	LOC_Os01g65090.1
									aminotransferase, classes I and II, domain containing protein, expressed//aspartate transaminase	LOC_Os02g55420.1
									lactate/malate dehydrogenase, putative, expressed//malate dehydrogenase	LOC_Os01g61380.1
									lactate/malate dehydrogenase, putative, expressed//malate dehydrogenase	LOC_Os01g46070.1
									lactate/malate dehydrogenase, putative, expressed//malate dehydrogenase	LOC_Os03g56280.1
									lactate/malate dehydrogenase, putative, expressed//malate dehydrogenase	LOC_Os04g46560.1
									lactate/malate dehydrogenase, putative, expressed//malate dehydrogenase	LOC_Os05g49880.1
									lactate/malate dehydrogenase, putative, expressed	LOC_Os07g43700.1
									lactate/malate dehydrogenase, putative, expressed//malate dehydrogenase	LOC_Os08g33720.1
									lactate/malate dehydrogenase, putative, expressed//malate dehydrogenase	LOC_Os10g33800.1
									lactate/malate dehydrogenase, putative, expressed//malate dehydrogenase	LOC_Os12g43630.1
bupropion degradation		up							cytochrome P450, putative, expressed//diterpene phytoalexin biosynthetic process//monooxygenase activity	LOC_Os04g10160.1	membrane
nicotine degradation III		up							cytochrome P450, putative, expressed//diterpene phytoalexin biosynthetic process//monooxygenase activity	LOC_Os04g10160.1	membrane
PRPP biosynthesis I									phosphoribosyl transferase, putative, expressed	LOC_Os01g52530.1
									phosphoribosyl transferase, putative, expressed//ribose-phosphate diphosphokinase	LOC_Os02g48390.1	membrane
									phosphoribosyl transferase, putative, expressed//orotate phosphoribosyltransferase//ribose-phosphate diphosphokinase//lipoate-protein ligase B	LOC_Os02g03540.1
									phosphoribosyl transferase, putative, expressed	LOC_Os06g41360.1
glutamate degradation III		down		lower					glutamate decarboxylase, putative, expressed	LOC_Os03g51080.1
									glutamate decarboxylase, putative, expressed	LOC_Os03g13300.1
									glutamate decarboxylase, putative, expressed	LOC_Os04g37500.1
									glutamate decarboxylase, putative, expressed	LOC_Os04g37460.1
									decarboxylase, putative, expressed//carboxy-lyase	LOC_Os08g36320.1
									aminotransferase, putative, expressed	LOC_Os03g21960.1
									aminotransferase, putative, expressed//4-aminobutyrate transaminase//ornithine-oxo-acid transaminase//glutamate-1-semialdehyde 2,1-aminomutase//adenosylmethionine-8-amino-7-oxononanoate transaminase	LOC_Os03g44150.1
									aminotransferase, putative, expressed	LOC_Os05g39770.1
									aminotransferase, putative, expressed//4-aminobutyrate transaminase//adenosylmethionine-8-amino-7-oxononanoate transaminase	LOC_Os08g10510.1
									aminotransferase, putative, expressed//glutamate-1-semialdehyde 2,1-aminomutase//4-aminobutyrate transaminase//adenosylmethionine-8-amino-7-oxononanoate transaminase	LOC_Os08g41990.1
arginine biosynthesis I	up	up/down	lower	lower					DEAD-box ATP-dependent RNA helicase 30, putative, expressed//carbamoyl-phosphate synthase	LOC_Os01g68320.1
									class I glutamine amidotransferase, putative, expressed//GMP synthase (glutamine-hydrolyzing)//anthranilate synthase//carbamoyl-phosphate synthase (glutamine-hydrolyzing)	LOC_Os02g47850.1
									LTPL99 - Protease inhibitor/seed storage/LTP family protein precursor, expressed//carbamoyl-phosphate synthase	LOC_Os03g57980.1
									LTPL100 - Protease inhibitor/seed storage/LTP family protein precursor, expressed//carbamoyl-phosphate synthase	LOC_Os07g07920.1
									amino acid kinase, putative//acetylglutamate kinase	LOC_Os02g44000.1
									amino acid kinase, putative, expressed//acetylglutamate kinase	LOC_Os04g46460.1
									GCN5-related N-acetyltransferase, putative, expressed//acetylglutamate kinase//amino-acid N-acetyltransferase//ferredoxin hydrogenase	LOC_Os03g31690.1
									GCN5-related N-acetyltransferase, putative, expressed//acetylglutamate kinase//amino-acid N-acetyltransferase//ferredoxin hydrogenase	LOC_Os07g39690.1
									semialdehyde dehydrogenase, NAD binding domain containing protein, putative, expressed//dihydrodipicolinate reductase//aspartate-semialdehyde dehydrogenase//N-acetyl-gamma-glutamyl-phosphate reductase	LOC_Os03g42110.1
									semialdehyde dehydrogenase, NAD binding domain containing protein, putative, expressed//dihydrodipicolinate reductase//aspartate-semialdehyde dehydrogenase//N-acetyl-gamma-glutamyl-phosphate reductase	LOC_Os10g35170.1
									aminotransferase, putative, expressed//acetylornithine transaminase	LOC_Os05g03830.1
									aminotransferase, putative, expressed//acetylornithine transaminase	LOC_Os07g27780.1
									peptidase, putative, expressed//aminoacylase//succinyl-diaminopimelate desuccinylase	LOC_Os08g40110.1
									peptidase, putative, expressed//succinyl-diaminopimelate desuccinylase	LOC_Os06g10770.1
									ornithine carbamoyltransferase, putative, expressed//ornithine carbamoyltransferase	LOC_Os02g47590.1
									aspartate carbamoyltransferase, putative, expressed//ornithine carbamoyltransferase	LOC_Os08g15030.1
									argininosuccinate synthase, chloroplast precursor, putative//argininosuccinate synthase	LOC_Os11g19770.1
									argininosuccinate synthase, chloroplast precursor, putative, expressed	LOC_Os12g13320.1
									argininosuccinate lyase, putative, expressed//adenylosuccinate lyase//argininosuccinate lyase//aspartate ammonia-lyase	LOC_Os03g19280.1
serine biosynthesis		down	lower	lower					D-3-phosphoglycerate dehydrogenase, chloroplast precursor, putative, expressed	LOC_Os04g55720.1
									D-3-phosphoglycerate dehydrogenase, chloroplast precursor, putative, expressed	LOC_Os06g44460.1
									D-3-phosphoglycerate dehydrogenase, chloroplast precursor, putative, expressed	LOC_Os08g34720.1
									erythronate-4-phosphate dehydrogenase domain containing protein//oxidoreductase	LOC_Os07g15970.1
									aminotransferase, putative, expressed//transaminase//triacylglycerol lipase//phosphoserine transaminase	LOC_Os03g06200.1
									hydrolase, HAD superfamily, Cof family, putative, expressed//ATPase, coupled to transmembrane movement of ions, phosphorylative mechanism//phosphoserine phosphatase	LOC_Os09g22000.1	membrane
									HAD-superfamily hydrolase, subfamily IA, variant 3 containing protein, expressed//phosphoglycolate phosphatase//phosphoserine phosphatase	LOC_Os03g19760.1	membrane
									expressed protein//ATPase, coupled to transmembrane movement of ions, phosphorylative mechanism//phosphoserine phosphatase	LOC_Os02g13360.1
									expressed protein//ATPase, coupled to transmembrane movement of ions, phosphorylative mechanism//phosphoserine phosphatase	LOC_Os01g53720.1	membrane
									phosphoserine phosphatase, chloroplast precursor, putative, expressed	LOC_Os12g31820.1
									phosphoserine phosphatase, chloroplast precursor, putative, expressed	LOC_Os11g41160.1
wighteone and luteone biosynthesis		down							polyprenyl synthetase, putative, expressed//dimethylallyltranstransferase//geranyltranstransferase	LOC_Os01g50760.1
glutamate biosynthesis V		down							ferredoxin-dependent glutamate synthase, chloroplast precursor, putative, expressed	LOC_Os07g46460.1
IAA conjugate biosynthesis I		up		higher					UDP-glucoronosyl and UDP-glucosyl transferase domain containing protein//UDP-glycosyltransferase	LOC_Os01g41450.1
									indole-3-acetate beta-glucosyltransferase, putative//UDP-glycosyltransferase//transferase, transferring glycosyl groups	LOC_Os03g48740.1
									indole-3-acetate beta-glucosyltransferase, putative//UDP-glycosyltransferase//transferase, transferring glycosyl groups	LOC_Os04g12678.1
									N-hydroxythioamide S-beta-glucosyltransferase, putative//UDP-glycosyltransferase//transferase, transferring glycosyl groups	LOC_Os04g12690.1
									indole-3-acetate beta-glucosyltransferase, putative	LOC_Os04g12710.1
									indole-3-acetate beta-glucosyltransferase, putative//UDP-glycosyltransferase//transferase, transferring glycosyl groups	LOC_Os04g12950.1
									UDP-glucoronosyl and UDP-glucosyl transferase domain containing protein//transferase, transferring glycosyl groups//UDP-glycosyltransferase	LOC_Os06g17140.1
									anthocyanidin 3-O-glucosyltransferase, putative//transferase, transferring glycosyl groups//UDP-glycosyltransferase	LOC_Os06g17250.1
									indole-3-acetate beta-glucosyltransferase, putative	LOC_Os07g30469.1
									indole-3-acetate beta-glucosyltransferase, putative	LOC_Os09g11290.1
									UDP-glucoronosyl and UDP-glucosyl transferase domain containing protein//UDP-glycosyltransferase//transferase, transferring glycosyl groups	LOC_Os09g34270.1
									glucosyltransferase, putative//UDP-glycosyltransferase	LOC_Os10g18480.1
									indole-3-acetate beta-glucosyltransferase, putative	LOC_Os11g25990.1
sulfate activation for sulfonation		down							bifunctional 3-phosphoadenosine 5-phosphosulfate synthetase, putative, expressed	LOC_Os03g53230.1
									bifunctional 3-phosphoadenosine 5-phosphosulfate synthetase, putative, expressed//sulfate adenylyltransferase (ATP)	LOC_Os04g02050.1
very long chain fatty acid biosynthesis		up		higher					3-ketoacyl-CoA synthase, putative	LOC_Os06g15250.1	membrane
									3-hydroxyacyl-CoA dehydrogenase, putative, expressed//enoyl-CoA hydratase//long-chain-3-hydroxyacyl-CoA dehydrogenase	LOC_Os02g17390.1	cytoskeleton, peroxisome
kievitone biosynthesis		down							polyprenyl synthetase, putative, expressed//dimethylallyltranstransferase//geranyltranstransferase	LOC_Os01g50760.1
acetone degradation (to methylglyoxal)		up							cytochrome P450, putative, expressed//diterpene phytoalexin biosynthetic process//monooxygenase activity	LOC_Os04g10160.1	membrane
IAA conjugate biosynthesis II		up		higher					UDP-glucoronosyl and UDP-glucosyl transferase domain containing protein//UDP-glycosyltransferase	LOC_Os01g41450.1
									indole-3-acetate beta-glucosyltransferase, putative//UDP-glycosyltransferase//transferase, transferring glycosyl groups	LOC_Os03g48740.1
									indole-3-acetate beta-glucosyltransferase, putative//UDP-glycosyltransferase//transferase, transferring glycosyl groups	LOC_Os04g12678.1
									N-hydroxythioamide S-beta-glucosyltransferase, putative//UDP-glycosyltransferase//transferase, transferring glycosyl groups	LOC_Os04g12690.1
									indole-3-acetate beta-glucosyltransferase, putative	LOC_Os04g12710.1
									indole-3-acetate beta-glucosyltransferase, putative//UDP-glycosyltransferase//transferase, transferring glycosyl groups	LOC_Os04g12950.1
									UDP-glucoronosyl and UDP-glucosyl transferase domain containing protein//transferase, transferring glycosyl groups//UDP-glycosyltransferase	LOC_Os06g17140.1
									anthocyanidin 3-O-glucosyltransferase, putative//transferase, transferring glycosyl groups//UDP-glycosyltransferase	LOC_Os06g17250.1
									indole-3-acetate beta-glucosyltransferase, putative	LOC_Os07g30469.1
									indole-3-acetate beta-glucosyltransferase, putative	LOC_Os09g11290.1
									UDP-glucoronosyl and UDP-glucosyl transferase domain containing protein//UDP-glycosyltransferase//transferase, transferring glycosyl groups	LOC_Os09g34270.1
									glucosyltransferase, putative//UDP-glycosyltransferase	LOC_Os10g18480.1
									indole-3-acetate beta-glucosyltransferase, putative	LOC_Os11g25990.1
glycolipid biosynthesis		down							NAD dependent epimerase/dehydratase family protein, putative, expressed//UDPsulfoquinovose synthase//sulfotransferase	LOC_Os05g32140.1
									monogalactosyldiacylglycerol synthase, putative, expressed//1,2-diacylglycerol 3-beta-galactosyltransferase	LOC_Os02g55910.1	membrane
									MGD2, putative, expressed	LOC_Os08g20420.1	membrane
									monogalactosyldiacylglycerol synthase, putative, expressed//1,2-diacylglycerol 3-beta-galactosyltransferase//UDP-glycosyltransferase//transferase, transferring glycosyl groups	LOC_Os09g25580.1	membrane
									digalactosyldiacylglycerol synthase, chloroplast precursor, putative, expressed//galactolipid galactosyltransferase	LOC_Os02g33580.1
									digalactosyldiacylglycerol synthase, chloroplast precursor, putative, expressed//galactolipid galactosyltransferase	LOC_Os04g34000.1
									digalactosyldiacylglycerol synthase, chloroplast precursor, putative, expressed//galactolipid galactosyltransferase	LOC_Os11g05990.1
									digalactosyldiacylglycerol synthase, chloroplast precursor, putative, expressed//UDP-galactose:MGDG galactosyltransferase//UDP-glycosyltransferase	LOC_Os03g11560.1
									digalactosyldiacylglycerol synthase, chloroplast precursor, putative, expressed//UDP-galactose:MGDG galactosyltransferase//UDP-glycosyltransferase	LOC_Os03g16140.1
									glycosyl transferase, group 1 domain containing protein, expressed//UDP-sulfoquinovose:DAG sulfoquinovosyltransferase	LOC_Os01g04920.1
									glycosyl transferase, group 1 domain containing protein, expressed//UDP-sulfoquinovose:DAG sulfoquinovosyltransferase	LOC_Os03g15840.1
									glycosyl transferase, group 1 domain containing protein, expressed//UDP-sulfoquinovose:DAG sulfoquinovosyltransferase	LOC_Os07g01030.1
sulfate reduction II (assimilatory)		down							bifunctional 3-phosphoadenosine 5-phosphosulfate synthetase, putative, expressed	LOC_Os03g53230.1
									bifunctional 3-phosphoadenosine 5-phosphosulfate synthetase, putative, expressed//sulfate adenylyltransferase (ATP)	LOC_Os04g02050.1
									ferredoxin--nitrite reductase, putative, expressed//sulfite reductase	LOC_Os05g42350.1
glutamate degradation VII (to butyrate)	up	up/down	lower	higher/lower					AMP-binding enzyme, putative, expressed//acetate-CoA ligase	LOC_Os02g32490.1
									AMP-binding enzyme, putative, expressed//acetate-CoA ligase	LOC_Os04g33190.1
									NAD(P)H-dependent oxidoreductase, putative, expressed	LOC_Os01g58030.1
									nuclear prelamin A recognition factor, putative, expressed	LOC_Os03g53750.1
									NAD(P)H-dependent oxidoreductase, putative	LOC_Os10g38210.1
									NAD(P)H-dependent oxidoreductase, putative	LOC_Os10g21260.1
									ubiquinone oxidoreductase, putative	LOC_Os12g19420.1
									NADH dehydrogenase subunit K	LOC_Osp1g00380.1	membrane
									acetyl-CoA acetyltransferase, cytosolic, putative, expressed	LOC_Os01g02020.1
									acetyl-CoA acetyltransferase, cytosolic, putative, expressed//acetyl-CoA C-acetyltransferase	LOC_Os09g07830.1
									3-hydroxyacyl-CoA dehydrogenase, putative, expressed//enoyl-CoA hydratase//long-chain-3-hydroxyacyl-CoA dehydrogenase	LOC_Os02g17390.1	cytoskeleton, peroxisome
									3-hydroxyacyl-CoA dehydrogenase, putative, expressed//enoyl-CoA hydratase//long-chain-3-hydroxyacyl-CoA dehydrogenase	LOC_Os01g24680.1
									enoyl-CoA hydratase/isomerase family protein, putative, expressed//enoyl-CoA hydratase	LOC_Os01g70090.1
									enoyl-CoA hydratase/isomerase family protein, putative, expressed//enoyl-CoA hydratase	LOC_Os02g43710.1
									enoyl-CoA hydratase/isomerase family protein, putative, expressed//enoyl-CoA hydratase	LOC_Os02g43720.1
									3-hydroxyacyl-CoA dehydrogenase, putative, expressed//enoyl-CoA hydratase//long-chain-3-hydroxyacyl-CoA dehydrogenase	LOC_Os05g06300.1
									3-hydroxyacyl-CoA dehydrogenase, putative, expressed//enoyl-CoA hydratase//long-chain-3-hydroxyacyl-CoA dehydrogenase	LOC_Os05g29880.1
branched-chain α-keto acid dehydrogenase complex									dihydrolipoyl dehydrogenase, putative, expressed	LOC_Os01g23610.1
									dihydrolipoyl dehydrogenase 1, mitochondrial precursor, putative, expressed//dihydrolipoyl dehydrogenase	LOC_Os01g22520.1
									dihydrolipoyl dehydrogenase, mitochondrial precursor, putative, expressed	LOC_Os05g06750.1
									dihydrolipoyl dehydrogenase, putative, expressed	LOC_Os05g06460.1
									disulfide oxidoreductase/ monooxygenase/ oxidoreductase, putative, expressed	LOC_Os01g26876.1
									flavin-containing monooxygenase family protein, putative, expressed//monooxygenase//disulfide oxidoreductase//dihydrolipoyl dehydrogenase	LOC_Os01g27050.1
									NADH-ubiquinone oxidoreductase, mitochondrial precursor, putative, expressed//dihydrolipoyl dehydrogenase//disulfide oxidoreductase//glutathione-disulfide reductase	LOC_Os01g61410.1
									apoptosis-inducing factor 2, putative, expressed//dihydrolipoyl dehydrogenase//glutathione-disulfide reductase//thioredoxin-disulfide reductase	LOC_Os02g05680.1
									flavin-containing monooxygenase family protein, putative, expressed//monooxygenase//disulfide oxidoreductase//dihydrolipoyl dehydrogenase	LOC_Os02g37010.1
									monodehydroascorbate reductase, putative, expressed//dihydrolipoyl dehydrogenase//glutathione-disulfide reductase//thioredoxin-disulfide reductase	LOC_Os02g47790.1
									monodehydroascorbate reductase, putative, expressed//dihydrolipoyl dehydrogenase//glutathione-disulfide reductase//thioredoxin-disulfide reductase	LOC_Os02g47800.1
									glutathione reductase, putative, expressed//dihydrolipoyl dehydrogenase//glutathione-disulfide reductase//thioredoxin-disulfide reductase	LOC_Os02g56850.1
									pyridine nucleotide-disulphide oxidoreductase domain containing protein, expressed//NADH dehydrogenase//dihydrolipoyl dehydrogenase//glutathione-disulfide reductase	LOC_Os06g11140.1
									flavin-containing monooxygenase family protein, putative, expressed//monooxygenase//disulfide oxidoreductase//dihydrolipoyl dehydrogenase	LOC_Os06g33720.1
									flavin-containing monooxygenase family protein, putative, expressed//monooxygenase//disulfide oxidoreductase//dihydrolipoyl dehydrogenase	LOC_Os07g02100.1
									flavin-containing monooxygenase family protein, putative, expressed//monooxygenase//disulfide oxidoreductase//dihydrolipoyl dehydrogenase	LOC_Os07g02120.1
									flavin-containing monooxygenase family protein, putative//monooxygenase//disulfide oxidoreductase//dihydrolipoyl dehydrogenase	LOC_Os07g02130.1
									flavin-containing monooxygenase family protein, putative, expressed//monooxygenase//disulfide oxidoreductase//dihydrolipoyl dehydrogenase	LOC_Os07g02140.1
									bifunctional thioredoxin reductase/thioredoxin, putative, expressed//dihydrolipoyl dehydrogenase//glutathione-disulfide reductase//thioredoxin-disulfide reductase	LOC_Os07g46410.1
									monodehydroascorbate reductase, putative, expressed//dihydrolipoyl dehydrogenase//glutathione-disulfide reductase//thioredoxin-disulfide reductase	LOC_Os08g05570.1
									monodehydroascorbate reductase, putative, expressed//dihydrolipoyl dehydrogenase//glutathione-disulfide reductase//thioredoxin-disulfide reductase	LOC_Os08g44340.1
									monodehydroascorbate reductase, putative, expressed//dihydrolipoyl dehydrogenase//glutathione-disulfide reductase//thioredoxin-disulfide reductase	LOC_Os09g39380.1
									pyridine nucleotide-disulphide oxidoreductase family protein, putative, expressed	LOC_Os11g05970.1
spermine biosynthesis		up		higher					CPuORF9 - conserved peptide uORF-containing transcript, expressed	LOC_Os02g39790.1
									CPuORF7 - conserved peptide uORF-containing transcript, expressed	LOC_Os04g42090.1
									S-adenosylmethionine decarboxylase proenzyme, putative	LOC_Os05g13480.1
									adenosylmethionine decarboxylase, putative, expressed//adenosylmethionine decarboxylase	LOC_Os05g04990.1
									CPuORF8 - conserved peptide uORF-containing transcript, expressed	LOC_Os09g25620.1
									S-adenosylmethionine decarboxylase proenzyme, putative	LOC_Os09g24600.1
									spermidine synthase, putative, expressed	LOC_Os02g14190.1
pinobanksin biosynthesis		down	higher	higher					chalcone synthase, putative	LOC_Os07g11440.1
									chalcone synthase, putative	LOC_Os11g32650.1
									Chalcone isomerase, putative	LOC_Os03g60509.1
									Flavanone-3-hydroxylase, putative	LOC_Os04g56700.1
trehalose degradation II (high osmolarity)		down							trehalase precursor, putative, expressed	LOC_Os10g37660.1
sulfite oxidation III		down							OsAPRL1 adenosine 5'-phosphosulfate reductase-like OsAPRL1, expressed//phosphoadenylyl-sulfate reductase (thioredoxin)//adenylyl-sulfate reductase	LOC_Os07g32570.1
									bifunctional 3-phosphoadenosine 5-phosphosulfate synthetase, putative, expressed	LOC_Os03g53230.1
									bifunctional 3-phosphoadenosine 5-phosphosulfate synthetase, putative, expressed//sulfate adenylyltransferase (ATP)	LOC_Os04g02050.1
cyanate degradation									carbonic anhydrase, chloroplast precursor, putative, expressed	LOC_Os01g45274.1	ribosome
									bifunctional monodehydroascorbate reductase and carbonic anhydrasenectarin-3 precursor, putative, expressed//carbonate dehydratase	LOC_Os02g33030.1
									bifunctional monodehydroascorbate reductase and carbonic anhydrasenectarin-3 precursor, putative, expressed//carbonate dehydratase	LOC_Os04g33660.1
									expressed protein//carbonate dehydratase	LOC_Os06g40770.1
									bifunctional monodehydroascorbate reductase and carbonic anhydrasenectarin-3 precursor, putative, expressed//carbonate dehydratase	LOC_Os08g36680.1
									bifunctional monodehydroascorbate reductase and carbonic anhydrasenectarin-3 precursor, putative, expressed//carbonate dehydratase	LOC_Os08g36630.1
									bifunctional monodehydroascorbate reductase and carbonic anhydrasenectarin-3 precursor, putative, expressed//carbonate dehydratase	LOC_Os08g32840.1
									bifunctional monodehydroascorbate reductase and carbonic anhydrasenectarin-3 precursor, putative//carbonate dehydratase	LOC_Os08g32780.1
									bifunctional monodehydroascorbate reductase and carbonic anhydrasenectarin-3 precursor, putative, expressed//carbonate dehydratase	LOC_Os08g32750.1
									carbonic anhydrase, chloroplast precursor, putative, expressed	LOC_Os09g28910.1
									bifunctional monodehydroascorbate reductase and carbonic anhydrasenectarin-3 precursor, putative, expressed//carbonate dehydratase	LOC_Os09g28150.1
									carbonic anhydrase family protein, putative, expressed//carbonate dehydratase	LOC_Os09g28130.1
									bifunctional monodehydroascorbate reductase and carbonic anhydrasenectarin-3 precursor, putative, expressed//carbonate dehydratase	LOC_Os11g05520.1
									carbonic anhydrase family protein, putative//carbonate dehydratase	LOC_Os11g05510.1
									bifunctional monodehydroascorbate reductase and carbonic anhydrasenectarin-3 precursor, putative, expressed//carbonate dehydratase	LOC_Os12g05730.1
reductive TCA cycle I		up	higher	higher					lactate/malate dehydrogenase, putative, expressed//malate dehydrogenase	LOC_Os01g61380.1
									lactate/malate dehydrogenase, putative, expressed//malate dehydrogenase	LOC_Os01g46070.1
									lactate/malate dehydrogenase, putative, expressed//malate dehydrogenase	LOC_Os03g56280.1
									lactate/malate dehydrogenase, putative, expressed//malate dehydrogenase	LOC_Os04g46560.1
									lactate/malate dehydrogenase, putative, expressed//malate dehydrogenase	LOC_Os05g49880.1
									lactate/malate dehydrogenase, putative, expressed	LOC_Os07g43700.1
									lactate/malate dehydrogenase, putative, expressed//malate dehydrogenase	LOC_Os08g33720.1
									lactate/malate dehydrogenase, putative, expressed//malate dehydrogenase	LOC_Os10g33800.1
									lactate/malate dehydrogenase, putative, expressed//malate dehydrogenase	LOC_Os12g43630.1
									fumarate hydratase, mitochondrial precursor, putative, expressed//fumarate hydratase//adenylosuccinate lyase//aspartate ammonia-lyase	LOC_Os03g21950.1
									succinate dehydrogenase subunit 3, putative, expressed	LOC_Os02g02940.1	membrane
									succinate dehydrogenase subunit 3, putative, expressed	LOC_Os07g33680.1	membrane
									succinate dehydrogenase flavoprotein subunit,mitochondrial precursor, putative, expressed//tricarboxylic acid cycle//disulfide oxidoreductase activity//oxidoreductase activity, acting on the CH-CH group of donors//electron transport chain//mitochondrial electron transport, succinate to ubiquinone//FAD binding//oxidoreductase activity//succinate dehydrogenase (ubiquinone)	LOC_Os07g04240.1	mitochondrial inner membrane, mitochondrion
									succinate dehydrogenase and fumarate reductase iron-sulfur protein//tricarboxylic acid cycle//electron carrier activity//electron transport chain//iron ion binding//oxidoreductase activity//succinate dehydrogenase	LOC_Os09g20440.1	mitochondrion
									dehydrogenase, putative, expressed//3-isopropylmalate dehydrogenase//isocitrate dehydrogenase (NAD+)//isocitrate dehydrogenase (NADP+)//oxidoreductase	LOC_Os02g38200.1	mitochondrion
									dehydrogenase, putative, expressed//3-isopropylmalate dehydrogenase//isocitrate dehydrogenase (NAD+)//isocitrate dehydrogenase (NADP+)//oxidoreductase	LOC_Os04g40310.1	mitochondrion
									aconitate hydratase protein, putative, expressed//3-isopropylmalate dehydratase//aconitate hydratase//homoaconitate hydratase//hydro-lyase	LOC_Os03g04410.1
									aconitate hydratase protein, putative, expressed	LOC_Os08g09200.1
									3-isopropylmalate dehydratase large subunit 2, putative, expressed//3-isopropylmalate dehydratase//aconitate hydratase//homoaconitate hydratase//hydro-lyase	LOC_Os02g03260.1
									aconitate hydratase protein, putative//3-isopropylmalate dehydratase//aconitate hydratase//homoaconitate hydratase//hydro-lyase	LOC_Os06g19960.1
									alpha-glucan water dikinase, chloroplast precursor, putative, expressed	LOC_Os06g30310.1
									phosphoenolpyruvate carboxylase, putative, expressed//phosphoenolpyruvate carboxylase	LOC_Os01g55350.1
									conserved hypothetical protein//phosphoenolpyruvate carboxylase	LOC_Os01g54230.1
									phosphoenolpyruvate carboxylase, putative, expressed//phosphoenolpyruvate carboxylase	LOC_Os01g11054.1
									phosphoenolpyruvate carboxylase, putative, expressed//phosphoenolpyruvate carboxylase	LOC_Os01g02050.1
									phosphoenolpyruvate carboxylase, putative, expressed//phosphoenolpyruvate carboxylase	LOC_Os02g14770.1
									phosphoenolpyruvate carboxylase, putative, expressed//phosphoenolpyruvate carboxylase	LOC_Os08g27840.1
									phosphoenolpyruvate carboxylase, putative, expressed//phosphoenolpyruvate carboxylase	LOC_Os09g14670.1
glutamine biosynthesis I		up/down							glutamine synthetase, catalytic domain containing protein, expressed	LOC_Os02g50240.1
									glutamine synthetase, catalytic domain containing protein, expressed//glutamate-ammonia ligase	LOC_Os03g50490.1
									glutamine synthetase, catalytic domain containing protein, expressed//glutamate-ammonia ligase	LOC_Os03g12290.1
									glutamine synthetase, catalytic domain containing protein, expressed//glutamate-ammonia ligase	LOC_Os04g56400.1
									fluG, putative, expressed//glutamate-ammonia ligase	LOC_Os10g31820.1
momilactone biosynthesis		up		higher					ent-kaurene synthase, chloroplast precursor, putative, expressed//diterpene phytoalexin precursor biosynthetic process pathway//metabolic process//gibberellin metabolic process//ent-copalyl diphosphate synthase	LOC_Os04g09900.1
									ent-kaurene synthase, chloroplast precursor, putative, expressed//metabolic process//diterpene phytoalexin metabolic process//syn-pimara-7,15-diene synthase activity//ent-kaurene synthase	LOC_Os04g10060.1
									cytochrome P450, putative, expressed//diterpene phytoalexin biosynthetic process//monooxygenase activity	LOC_Os04g10160.1	membrane
									CYP99A3	CYP99A3
									sex determination protein tasselseed-2, putative, expressed//diterpene phytoalexin precursor biosynthetic process pathway//metabolic process//oxidoreductase activity	LOC_Os04g10010.1
ammonia assimilation cycle II		up/down							glutamine synthetase, catalytic domain containing protein, expressed	LOC_Os02g50240.1
									glutamine synthetase, catalytic domain containing protein, expressed//glutamate-ammonia ligase	LOC_Os03g50490.1
									glutamine synthetase, catalytic domain containing protein, expressed//glutamate-ammonia ligase	LOC_Os03g12290.1
									glutamine synthetase, catalytic domain containing protein, expressed//glutamate-ammonia ligase	LOC_Os04g56400.1
									fluG, putative, expressed//glutamate-ammonia ligase	LOC_Os10g31820.1
									ferredoxin-dependent glutamate synthase, chloroplast precursor, putative, expressed	LOC_Os07g46460.1
									glutamate synthase, chloroplast precursor, putative, expressed	LOC_Os01g48960.1
betanidin degradation		down		lower					peroxidase precursor, putative, expressed//peroxidase	LOC_Os01g73220.1
									peroxidase precursor, putative, expressed//peroxidase	LOC_Os01g73200.1
									peroxidase precursor, putative, expressed//peroxidase	LOC_Os01g73190.1
									peroxidase precursor, putative, expressed//peroxidase	LOC_Os01g73170.1
									copine, putative, expressed	LOC_Os01g73000.1
									inducer of CBF expression 2, putative, expressed//transcription regulator activity//regulation of transcription	LOC_Os01g70310.1
									peroxidase precursor, putative, expressed//peroxidase	LOC_Os01g57730.1
									peroxidase family protein//peroxidase	LOC_Os01g51550.1
									peroxidase precursor, putative, expressed//peroxidase	LOC_Os01g36240.1
									peroxidase precursor, putative, expressed	LOC_Os01g28030.1
									peroxidase precursor, putative, expressed	LOC_Os01g22370.1
									peroxidase precursor, putative, expressed	LOC_Os01g22352.1
									peroxidase precursor, putative, expressed	LOC_Os01g22336.1
									peroxidase precursor, putative, expressed	LOC_Os01g22249.1
									peroxidase precursor, putative, expressed	LOC_Os01g22230.1
									peroxidase precursor, putative, expressed	LOC_Os01g19020.1
									peroxidase precursor, putative	LOC_Os01g18970.1
									peroxidase precursor, putative	LOC_Os01g18950.1
									peroxidase precursor, putative	LOC_Os01g18930.1
									peroxidase precursor, putative	LOC_Os01g18910.1
									stigma specific peroxidase precursor, putative	LOC_Os01g18900.1
									peroxidase precursor, putative	LOC_Os01g18890.1
									peroxidase precursor, putative, expressed//peroxidase	LOC_Os01g16450.1
									peroxidase precursor, putative, expressed//peroxidase	LOC_Os01g15830.1
									peroxidase precursor, putative, expressed//peroxidase	LOC_Os01g15810.1
									peroxidase precursor, putative, expressed	LOC_Os01g10850.1
									peroxidase precursor, putative//peroxidase	LOC_Os01g07770.1
									ZOS1-03 - C2H2 zinc finger protein, expressed	LOC_Os01g04120.1
									peroxidase precursor, putative, expressed//peroxidase	LOC_Os02g58720.1
									expressed protein	LOC_Os02g55160.1
									peroxidase precursor, putative, expressed//peroxidase	LOC_Os02g50770.1
									DEAD-box ATP-dependent RNA helicase, putative, expressed	LOC_Os02g48100.1
									OsAPx8 - Thylakoid-bound Ascorbate Peroxidase encoding gene 5,8, expressed//L-ascorbate peroxidase	LOC_Os02g34810.1	membrane
									peroxidase precursor, putative	LOC_Os02g14460.1
									peroxidase precursor, putative, expressed	LOC_Os02g14440.1
									peroxidase precursor, putative, expressed	LOC_Os02g14430.1
									peroxidase precursor, putative	LOC_Os02g14180.1
									peroxidase precursor, putative, expressed	LOC_Os02g14170.1
									peroxidase precursor, putative, expressed	LOC_Os02g14160.1
									peroxidase precursor, putative, expressed//peroxidase	LOC_Os02g06630.1
									peroxidase precursor, putative, expressed//peroxidase	LOC_Os03g55420.1
									peroxidase precursor, putative, expressed	LOC_Os03g55410.1
									inactive receptor kinase At2g26730 precursor, putative, expressed//kinase	LOC_Os03g50450.1
									peroxidase precursor, putative, expressed	LOC_Os03g36560.1
									cationic peroxidase 1 precursor, putative	LOC_Os03g32060.1
									peroxidase precursor, putative, expressed	LOC_Os03g32050.1
									peroxidase precursor, putative, expressed	LOC_Os03g25370.1
									peroxidase precursor, putative, expressed	LOC_Os03g25360.1
									peroxidase precursor, putative, expressed	LOC_Os03g25340.1
									peroxidase precursor, putative, expressed	LOC_Os03g25330.1
									peroxidase precursor, putative	LOC_Os03g25320.1
									peroxidase precursor, putative, expressed	LOC_Os03g25300.1
									peroxidase precursor, putative, expressed	LOC_Os03g25280.1
									transporter family protein, putative, expressed	LOC_Os03g24870.1	membrane
									peroxidase precursor, putative, expressed	LOC_Os03g22020.1
									peroxidase precursor, putative, expressed	LOC_Os03g22010.1
									expressed protein	LOC_Os03g19690.1
									OsAPx1 - Cytosolic Ascorbate Peroxidase encoding gene 1-8, expressed	LOC_Os03g17690.1
									peroxidase precursor, putative, expressed//peroxidase	LOC_Os03g13210.1
									peroxidase precursor, putative, expressed//peroxidase	LOC_Os03g13200.1
									peroxidase precursor, putative, expressed//peroxidase	LOC_Os03g13180.1
									pentatricopeptide repeat domain containing protein, putative, expressed	LOC_Os03g11700.1
									peroxidase precursor, putative, expressed	LOC_Os03g05770.1
									peroxidase precursor, putative, expressed	LOC_Os03g02939.1
									peroxidase precursor, putative, expressed	LOC_Os03g02920.1	extracellular space
									peroxidase precursor, putative, expressed//peroxidase	LOC_Os04g59260.1
									peroxidase precursor, putative, expressed//peroxidase	LOC_Os04g59210.1
									peroxidase precursor, putative, expressed//peroxidase	LOC_Os04g59200.1
									peroxidase precursor, putative, expressed//peroxidase	LOC_Os04g59190.1
									peroxidase precursor, putative, expressed//peroxidase	LOC_Os04g59160.1
									peroxidase precursor, putative, expressed//peroxidase	LOC_Os04g59150.1
									peroxidase precursor, putative, expressed	LOC_Os04g56180.1
									peroxidase precursor, putative, expressed	LOC_Os04g55740.1
									peroxidase precursor, putative, expressed//peroxidase	LOC_Os04g53640.1
									peroxidase precursor, putative, expressed//peroxidase	LOC_Os04g51300.1
									cytokinin dehydrogenase precursor, putative	LOC_Os04g44230.1
									peroxidase precursor, putative, expressed//peroxidase	LOC_Os04g39100.1
									OsAPx7 - Stromal Ascorbate Peroxidase encoding gene 5,8, expressed//L-ascorbate peroxidase	LOC_Os04g35520.1
									peroxidase precursor, putative, expressed//peroxidase	LOC_Os04g34630.1
									OsAPx3 - Peroxisomal Ascorbate Peroxidase encoding gene 5,8, expressed//L-ascorbate peroxidase	LOC_Os04g14680.1	membrane
									peroxidase 28 precursor, putative//peroxidase	LOC_Os04g06860.1
									peroxidase precursor, putative, expressed	LOC_Os04g04750.1
									peroxidase precursor, putative//peroxidase	LOC_Os04g01550.1
									peroxidase precursor, putative, expressed//peroxidase	LOC_Os05g42000.1
									peroxidase precursor, putative, expressed//peroxidase	LOC_Os05g41990.1	extracellular space
									glycerol-3-phosphate dehydrogenase, putative, expressed	LOC_Os05g41590.1
									peroxidase precursor, putative//peroxidase	LOC_Os05g14260.1
									peroxidase precursor, putative, expressed	LOC_Os05g06970.1
									peroxidase precursor, putative, expressed	LOC_Os05g04500.1
									peroxidase precursor, putative, expressed	LOC_Os05g04490.1
									peroxidase precursor, putative, expressed	LOC_Os05g04470.1
									peroxidase precursor, putative, expressed	LOC_Os05g04450.1
									peroxidase precursor, putative, expressed	LOC_Os05g04440.1
									peroxidase precursor, putative, expressed	LOC_Os05g04410.1
									peroxidase precursor, putative, expressed	LOC_Os05g04380.1
									peroxidase precursor, putative, expressed	LOC_Os06g48030.1
									peroxidase precursor, putative, expressed	LOC_Os06g48020.1
									peroxidase precursor, putative, expressed	LOC_Os06g48010.1
									peroxidase precursor, putative, expressed	LOC_Os06g48000.1
									peroxidase precursor, putative, expressed//peroxidase	LOC_Os06g46799.1
									OsSub50 - Putative Subtilisin homologue	LOC_Os06g40700.1
									peroxidase precursor, putative, expressed	LOC_Os06g35520.1	membrane
									peroxidase precursor, putative	LOC_Os06g35490.1
									peroxidase precursor, putative, expressed	LOC_Os06g35480.1
									peroxidase precursor, putative, expressed	LOC_Os06g33100.1
									peroxidase precursor, putative	LOC_Os06g33090.1
									peroxidase precursor, putative, expressed	LOC_Os06g33080.1
									peroxidase precursor, putative, expressed	LOC_Os06g32990.1
									peroxidase precursor, putative, expressed	LOC_Os06g32980.1
									peroxidase precursor, putative	LOC_Os06g32960.1
									cytochrome P450, putative//monooxygenase	LOC_Os06g30640.1
									peroxidase precursor, putative, expressed//peroxidase	LOC_Os06g29470.1
									peroxidase precursor, putative, expressed	LOC_Os06g27850.1
									peroxidase precursor, putative, expressed//peroxidase	LOC_Os06g20150.1
									peroxidase precursor, putative, expressed//peroxidase	LOC_Os06g16350.1
									peroxidase family protein, expressed	LOC_Os06g13050.1
									OsAPx2 - Cytosolic Ascorbate Peroxidase encoding gene 4,5,6,8, expressed	LOC_Os07g49400.1
									peroxidase precursor, putative, expressed//peroxidase	LOC_Os07g49360.1
									peroxidase precursor, putative, expressed	LOC_Os07g48060.1
									peroxidase precursor, putative, expressed	LOC_Os07g48050.1
									peroxidase precursor, putative, expressed	LOC_Os07g48040.1
									peroxidase precursor, putative, expressed	LOC_Os07g48030.1	extracellular space
									peroxidase precursor, putative, expressed	LOC_Os07g48020.1
									peroxidase precursor, putative, expressed	LOC_Os07g48010.1
									peroxidase precursor, putative, expressed	LOC_Os07g47990.1
									peroxidase, putative	LOC_Os07g44600.1
									peroxidase precursor, putative, expressed	LOC_Os07g44590.1
									peroxidase precursor, putative, expressed	LOC_Os07g44550.1
									peroxidase, putative, expressed	LOC_Os07g44499.1	membrane
									peroxidase, putative, expressed	LOC_Os07g44480.1	membrane
									peroxidase precursor, putative	LOC_Os07g44460.1
									peroxidase precursor, putative, expressed	LOC_Os07g34710.1
									peroxidase precursor, putative, expressed//peroxidase	LOC_Os07g34670.1
									peroxidase precursor, putative, expressed//peroxidase	LOC_Os07g31610.1
									peroxidase precursor, putative	LOC_Os07g06380.1
									ethylene-insensitive protein 2, putative, expressed	LOC_Os07g06300.1	membrane
									peroxidase precursor, putative	LOC_Os07g06286.1
									ethylene-insensitive protein 2, putative, expressed	LOC_Os07g06190.1	membrane
									peroxidase precursor, putative, expressed	LOC_Os07g06175.1
									peroxidase precursor, putative, expressed//peroxidase	LOC_Os07g02440.1
									peroxidase precursor, putative//peroxidase	LOC_Os07g01420.1
									peroxidase precursor, putative, expressed//peroxidase	LOC_Os07g01410.1
									peroxidase precursor, putative, expressed//peroxidase	LOC_Os07g01400.1
									peroxidase precursor, putative//peroxidase	LOC_Os07g01380.1
									peroxidase precursor, putative, expressed//peroxidase	LOC_Os07g01370.1
									OsAPx4 - Peroxisomal Ascorbate Peroxidase encoding gene 5,8,9, expressed//L-ascorbate peroxidase	LOC_Os08g43560.1	membrane
									peroxidase precursor, putative, expressed//peroxidase	LOC_Os08g42030.1
									peroxidase precursor, putative, expressed//L-ascorbate peroxidase	LOC_Os08g41090.1
									MYB family transcription factor, putative, expressed	LOC_Os08g37970.1
									peroxidase precursor, putative, expressed//peroxidase	LOC_Os08g20730.1
									expressed protein	LOC_Os08g02350.1
									peroxidase precursor, putative, expressed//peroxidase	LOC_Os08g02110.1
									OsFBX341 - F-box domain containing protein	LOC_Os09g39000.1
									L-ascorbate peroxidase 4, putative, expressed	LOC_Os09g36750.1
									peroxidase precursor, putative, expressed//peroxidase	LOC_Os09g32964.1
									peroxidase precursor, putative, expressed//peroxidase	LOC_Os09g29490.1
									peroxidase precursor, putative, expressed//peroxidase	LOC_Os09g15510.1
									peroxidase precursor, putative//peroxidase	LOC_Os09g15500.1
									peroxidase precursor, putative, expressed//peroxidase	LOC_Os10g41720.1
									retrotransposon protein, putative, unclassified	LOC_Os10g39530.1
									peroxidase precursor, putative, expressed	LOC_Os10g39170.1
									peroxidase precursor, putative	LOC_Os10g39160.1
									acetyl-CoA carboxylase, putative, expressed//acetyl-CoA carboxylase//peroxidase	LOC_Os10g21910.1
									peroxidase precursor, putative, expressed//peroxidase	LOC_Os10g02070.1
									peroxidase precursor, putative, expressed//peroxidase	LOC_Os10g02040.1
									peroxidase precursor, putative	LOC_Os10g01760.1
									peroxidase precursor, putative, expressed//peroxidase	LOC_Os11g43980.1
									DEAD-box ATP-dependent RNA helicase, putative, expressed	LOC_Os11g32880.1
									expressed protein	LOC_Os11g19500.1
									peroxidase precursor, putative, expressed	LOC_Os11g10460.1
									peroxidase precursor, putative, expressed//peroxidase	LOC_Os11g02130.1
									peroxidase precursor, putative, expressed	LOC_Os11g02100.1
									cbbY protein-related, putative, expressed	LOC_Os12g43520.1
									peroxidase precursor, putative, expressed	LOC_Os12g34524.1
									alpha-DOX2, putative, expressed//lipoxygenase//oxidoreductase, acting on single donors with incorporation of molecular oxygen, incorporation of two atoms of oxygen//peroxidase	LOC_Os12g26290.1
									peroxidase precursor, putative	LOC_Os12g09460.1
									peroxidase precursor, putative, expressed	LOC_Os12g08920.1
									OsAPx5 - Stromal Ascorbate Peroxidase encoding gene 5,8//L-ascorbate peroxidase	LOC_Os12g07830.1
									OsAPx6 - Stromal Ascorbate Peroxidase encoding gene 5,8, expressed//L-ascorbate peroxidase	LOC_Os12g07820.1
									peroxidase precursor, putative, expressed//peroxidase	LOC_Os12g02080.1
									peroxidase precursor, putative	LOC_Os12g02060.1
sucrose degradation to ethanol and lactate (anaerobic)	up/down	up/down	higher	higher/lower					sucrose synthase, putative, expressed//sucrose synthase//UDP-glycosyltransferase	LOC_Os02g58480.1
									sucrose synthase, putative, expressed//sucrose synthase//UDP-glycosyltransferase	LOC_Os03g28330.1
									sucrose synthase, putative, expressed	LOC_Os03g22120.1
									sucrose synthase, putative, expressed//sucrose synthase//UDP-glycosyltransferase	LOC_Os04g24430.1
									sucrose synthase, putative, expressed//sucrose synthase//UDP-glycosyltransferase	LOC_Os04g17650.1
									sucrose synthase, putative, expressed//sucrose synthase//UDP-glycosyltransferase	LOC_Os06g09450.1
									sucrose synthase, putative, expressed//sucrose synthase//UDP-glycosyltransferase	LOC_Os07g42490.1
									kinase, pfkB family, putative, expressed//kinase//fructokinase	LOC_Os01g66940.1
									kinase, pfkB family, putative, expressed//kinase	LOC_Os08g02120.1
									UTP--glucose-1-phosphate uridylyltransferase, putative, expressed	LOC_Os09g38030.1
									UTP--glucose-1-phosphate uridylyltransferase, putative//UTP-glucose-1-phosphate uridylyltransferase	LOC_Os01g15910.1
									mannose-1-phosphate guanyltransferase, putative, expressed	LOC_Os01g62840.1
									mannose-1-phosphate guanyltransferase, putative, expressed	LOC_Os03g11050.1
									mannose-1-phosphate guanyltransferase, putative, expressed	LOC_Os03g16150.1
									mannose-1-phosphate guanyltransferase, putative, expressed	LOC_Os08g13930.1
									phosphoglucomutase, putative, expressed//intramolecular transferase, phosphotransferases//phosphoglucomutase	LOC_Os03g50480.1
									expressed protein//intramolecular transferase, phosphotransferases	LOC_Os06g28194.1
									phosphoglucomutase, putative, expressed//phosphoglucomutase	LOC_Os07g26610.1
									phosphoglucomutase, putative, expressed//phosphoglucomutase	LOC_Os10g11140.1
									transporter family protein, putative, expressed	LOC_Os02g17500.1	membrane
									glucose-6-phosphate isomerase, putative, expressed//glucose-6-phosphate isomerase	LOC_Os03g56460.1	cytosol
									glucose-6-phosphate isomerase, putative, expressed//glucose-6-phosphate isomerase	LOC_Os06g14510.1	cytosol
									glucose-6-phosphate isomerase, putative, expressed	LOC_Os08g37380.1
									glucose-6-phosphate isomerase, putative, expressed	LOC_Os09g29070.1
									6-phosphofructokinase, putative, expressed	LOC_Os01g53680.1	cytosol
									6-phosphofructokinase, putative, expressed	LOC_Os01g09570.1	cytosol
									expressed protein	LOC_Os02g51820.1	cytosol
									aspartic proteinase nepenthesin-2 precursor, putative, expressed	LOC_Os02g48860.1	cytosol
									pyrophosphate--fructose 6-phosphate 1-phosphotransferase subunit alpha, putative, expressed//6-phosphofructokinase	LOC_Os02g48360.1	cytosol
									kinase, pfkB family, putative, expressed//adenosine kinase//6-phosphofructokinase	LOC_Os02g41590.1	cytosol
									pyridoxal biosynthesis protein PDX2, putative, expressed//imidazoleglycerol phosphate synthase	LOC_Os02g03740.1	cytosol
									tubulin/FtsZ domain containing protein, putative, expressed	LOC_Os03g44420.1	cytosol
									expressed protein	LOC_Os03g29730.1	cytosol
									L-asparaginase 4 precursor, putative, expressed	LOC_Os04g58600.1
									homeobox and START domains containing protein, putative, expressed	LOC_Os04g48070.1	cytosol
									kinase, pfkB family, putative, expressed//adenosine kinase//6-phosphofructokinase	LOC_Os04g43750.1	cytosol
									circumsporozoite protein, putative, expressed	LOC_Os04g40190.1	cytosol
									6-phosphofructokinase 2, putative, expressed	LOC_Os04g39420.1	cytosol
									transporter family protein, putative	LOC_Os04g38010.1	cytosol, membrane
									6-phosphofructokinase, putative, expressed	LOC_Os05g44922.1	cytosol
									6-phosphofructokinase, putative, expressed	LOC_Os05g10650.1	cytosol
									ZOS5-03 - C2H2 zinc finger protein, expressed	LOC_Os05g03020.1	cytosol
									pyrophosphate--fructose 6-phosphate 1-phosphotransferase subunit alpha, putative, expressed//6-phosphofructokinase	LOC_Os06g22060.1	cytosol
									pyrophosphate--fructose 6-phosphate 1-phosphotransferase subunit beta, putative, expressed//6-phosphofructokinase	LOC_Os06g13810.1	cytosol
									6-phosphofructokinase, putative, expressed	LOC_Os06g05860.1	cytosol
									phosphofructokinase, putative	LOC_Os08g34050.1	cytosol
									pyrophosphate--fructose 6-phosphate 1-phosphotransferase subunit alpha, putative, expressed	LOC_Os08g25720.1	cytosol
									kinesin motor domain containing protein, putative, expressed	LOC_Os08g02380.1
									phosphofructokinase, putative, expressed//6-phosphofructokinase	LOC_Os09g30240.1	cytosol
									phosphofructokinase, putative, expressed	LOC_Os09g24910.1	cytosol
									pyrophosphate--fructose 6-phosphate 1-phosphotransferase subunit alpha, putative, expressed	LOC_Os09g12650.1	cytosol
									phosphofructokinase, putative, expressed	LOC_Os10g26570.1	cytosol
									dirigent, putative, expressed	LOC_Os11g42500.1	cytosol, membrane
									expressed protein	LOC_Os11g30200.1	cytosol
									dirigent, putative, expressed	LOC_Os11g10870.1	cytosol
									9-cis-epoxycarotenoid dioxygenase 1, chloroplast precursor, putative, expressed//9-cis-epoxycarotenoid dioxygenase	LOC_Os12g42280.1	cytosol
									glycerol-3-phosphate acyltransferase, putative//1-acylglycerol-3-phosphate O-acyltransferase	LOC_Os12g37600.1	cytosol, membrane
									fructose-bisphospate aldolase isozyme, putative, expressed//fructose-bisphosphate aldolase	LOC_Os01g67860.1
									fructose-bisphospate aldolase isozyme, putative, expressed//fructose-bisphosphate aldolase	LOC_Os01g02880.1
									fructose-bisphospate aldolase isozyme, putative, expressed//fructose-bisphosphate aldolase	LOC_Os05g33380.1
									fructose-bisphospate aldolase isozyme, putative, expressed//fructose-bisphosphate aldolase	LOC_Os06g40640.1
									NAD binding domain of 6-phosphogluconate dehydrogenase containing protein, expressed//fructose-bisphosphate aldolase	LOC_Os06g14740.1
									expressed protein	LOC_Os07g15130.1
									fructose-bisphospate aldolase isozyme, putative, expressed//fructose-bisphosphate aldolase	LOC_Os08g02700.1
									expressed protein	LOC_Os09g02540.1
									fructose-bisphospate aldolase isozyme, putative, expressed//fructose-bisphosphate aldolase	LOC_Os10g08022.1
									fructose-bisphospate aldolase isozyme, putative, expressed	LOC_Os11g07020.1
									S1 RNA binding domain containing protein, expressed//fructose-bisphosphate aldolase	LOC_Os02g02390.1
									triosephosphate isomerase, cytosolic, putative, expressed	LOC_Os01g62420.1
									pyridoxin biosynthesis protein ER1, putative	LOC_Os01g39280.1
									triosephosphate isomerase, cytosolic, putative, expressed	LOC_Os01g05490.1	ribosome
									rpp14 family protein	LOC_Os05g18780.1
									triosephosphate isomerase, chloroplast precursor, putative, expressed	LOC_Os09g36450.1
									pyridoxin biosynthesis protein ER1, putative	LOC_Os10g11520.1
									pyridoxin biosynthesis protein ER1, putative	LOC_Os10g08960.1
									expressed protein	LOC_Os02g44010.1
									glyceraldehyde-3-phosphate dehydrogenase, putative, expressed//glyceraldehyde-3-phosphate dehydrogenase//glyceraldehyde-3-phosphate dehydrogenase (phosphorylating)	LOC_Os02g38920.1
									glyceraldehyde-3-phosphate dehydrogenase, putative, expressed//glyceraldehyde-3-phosphate dehydrogenase	LOC_Os02g07490.1
									glyceraldehyde-3-phosphate dehydrogenase, putative, expressed//glyceraldehyde-3-phosphate dehydrogenase (NADP+)//glyceraldehyde-3-phosphate dehydrogenase	LOC_Os03g03720.1	ribosome
									glyceraldehyde-3-phosphate dehydrogenase, putative, expressed//glyceraldehyde-3-phosphate dehydrogenase//glyceraldehyde-3-phosphate dehydrogenase (phosphorylating)	LOC_Os04g40950.1
									glyceraldehyde-3-phosphate dehydrogenase, putative, expressed//glyceraldehyde-3-phosphate dehydrogenase	LOC_Os04g38600.1
									glyceraldehyde-3-phosphate dehydrogenase, putative, expressed//glyceraldehyde-3-phosphate dehydrogenase	LOC_Os06g45590.1
									glyceraldehyde-3-phosphate dehydrogenase, putative, expressed//glyceraldehyde-3-phosphate dehydrogenase//glyceraldehyde-3-phosphate dehydrogenase (phosphorylating)	LOC_Os08g03290.1
									endonuclease/exonuclease/phosphatase family domain containing protein, expressed	LOC_Os10g13550.1
									helix-loop-helix DNA-binding domain containing protein, expressed//transcription regulator activity//regulation of transcription	LOC_Os10g01530.1
									OsRhmbd18 - Putative Rhomboid homologue, expressed	LOC_Os11g47840.1	membrane
									phosphoglycerate kinase protein, putative, expressed//phosphoglycerate kinase	LOC_Os01g58610.1
									phosphoglycerate kinase protein, putative, expressed//phosphoglycerate kinase	LOC_Os02g07260.1
									aminotransferase, classes I and II, domain containing protein, expressed//biosynthetic process//transaminase activity//1-aminocyclopropane-1-carboxylate synthase//histidinol-phosphate transaminase//tyrosine transaminase	LOC_Os03g51740.1
									heme oxygenase 2, putative, expressed	LOC_Os03g27770.1
									terpene synthase family, metal binding domain containing protein//lyase	LOC_Os03g24650.1
									AMP-binding enzyme, putative, expressed	LOC_Os03g19240.1
									expressed protein	LOC_Os04g43090.1
									phosphoglycerate kinase protein, putative, expressed//phosphoglycerate kinase	LOC_Os05g41640.1
									hexokinase, putative, expressed	LOC_Os05g09500.1
									phosphoglycerate kinase protein, putative, expressed//phosphoglycerate kinase	LOC_Os06g45710.1
									tRNA methyltransferase, putative, expressed	LOC_Os10g30550.1
									pentatricopeptide, putative, expressed	LOC_Os11g01836.1
									2,3-bisphosphoglycerate-independent phosphoglycerate mutase, putative, expressed	LOC_Os01g60190.1
									2,3-bisphosphoglycerate-independent phosphoglycerate mutase, putative	LOC_Os03g21260.1
									2,3-bisphosphoglycerate-independent phosphoglycerate mutase, putative, expressed	LOC_Os05g40420.1
									DUF803 domain containing, putative, expressed	LOC_Os01g65310.1	cytosol
									expressed protein	LOC_Os01g58620.1	cytosol, membrane
									enolase, putative, expressed	LOC_Os03g15950.1	cytosol
									enolase, putative, expressed//phosphopyruvate hydratase	LOC_Os03g14450.1	cytosol
									phenylalanine ammonia-lyase, putative, expressed//phenylalanine ammonia-lyase	LOC_Os04g43800.1	cytosol
									DUF803 domain containing, putative, expressed	LOC_Os05g35570.1	cytosol
									enolase, putative, expressed//phosphopyruvate hydratase	LOC_Os06g04510.1	cytosol
									enolase, putative, expressed	LOC_Os09g20820.1	cytosol
									enolase, putative, expressed//phosphopyruvate hydratase	LOC_Os10g08550.1	cytosol
									membrane associated DUF588 domain containing protein, putative, expressed	LOC_Os12g38100.1	cytosol
									proteasome-related, putative, expressed//phosphopyruvate hydratase	LOC_Os05g48340.1
									pyruvate kinase, putative, expressed//pyruvate kinase	LOC_Os01g47080.1
									pyruvate kinase, putative, expressed//pyruvate kinase	LOC_Os01g16960.1
									pyruvate kinase, putative, expressed	LOC_Os03g46910.1
									pyruvate kinase, putative//pyruvate kinase	LOC_Os03g20880.1
									pyruvate kinase, putative, expressed//pyruvate kinase	LOC_Os04g58110.1
									pyruvate kinase, putative, expressed//pyruvate kinase	LOC_Os07g08340.1
									pyruvate kinase, putative, expressed//pyruvate kinase	LOC_Os10g42100.1
									pyruvate kinase, putative, expressed	LOC_Os11g10980.1
									pyruvate kinase, putative, expressed//pyruvate kinase	LOC_Os11g05110.1
									pyruvate kinase, putative, expressed//pyruvate kinase	LOC_Os12g05110.1
									Indole-3-pyruvic acid decarboxylase	LOC_Os07g49250.1
									Indole-3-pyruvic acid decarboxylase	LOC_Os05g39310.1
									Indole-3-pyruvic acid decarboxylase	LOC_Os05g39320.1
									Indole-3-pyruvic acid decarboxylase	LOC_Os03g18220.1
									retrotransposon protein, putative, unclassified, expressed	LOC_Os01g70540.1
									oxidoreductase, short chain dehydrogenase/reductase family, putative, expressed//alcohol dehydrogenase	LOC_Os02g38440.1
									uncharacterized oxidoreductase yoxD, putative, expressed//alcohol dehydrogenase	LOC_Os02g35170.1
									3-oxoacyl-reductase, chloroplast precursor, putative, expressed	LOC_Os02g30060.1
									sex determination protein tasselseed-2, putative, expressed//alcohol dehydrogenase//monooxygenase//1-aminocyclopropane-1-carboxylate synthase	LOC_Os03g61740.1
									oxidoreductase, short chain dehydrogenase/reductase family protein, putative, expressed//alcohol dehydrogenase	LOC_Os03g59610.1
									oxidoreductase, short chain dehydrogenase/reductase family domain containing protein, expressed//alcohol dehydrogenase	LOC_Os03g53690.1
									oxidoreductase, short chain dehydrogenase/reductase family, putative, expressed	LOC_Os03g18740.1
									oxidoreductase, short chain dehydrogenase/reductase family protein, putative, expressed//oxidoreductase//alcohol dehydrogenase	LOC_Os03g16230.1
									oxidoreductase, short chain dehydrogenase/reductase family domain containing protein, expressed//oxidoreductase//alcohol dehydrogenase	LOC_Os03g16220.1
									tropinone reductase, putative, expressed//oxidoreductase//alcohol dehydrogenase	LOC_Os03g16210.1
									oxidoreductase, short chain dehydrogenase/reductase family protein, putative, expressed//oxidoreductase//protochlorophyllide reductase	LOC_Os04g52400.1
									oxidoreductase, short chain dehydrogenase/reductase family domain containing protein, expressed//alcohol dehydrogenase//dTDP-glucose 4,6-dehydratase	LOC_Os04g38420.1
									sex determination protein tasselseed-2, putative, expressed	LOC_Os04g33240.1
									11-beta-hydroxysteroid dehydrogenase, putative, expressed//alcohol dehydrogenase//formate dehydrogenase//oxidoreductase	LOC_Os04g32080.1
									3-oxoacyl-reductase, chloroplast precursor, putative, expressed//metabolic process//fatty acid biosynthetic process//NAD or NADH binding//oxidoreductase activity//3-oxoacyl-[acyl-carrier protein] reductase	LOC_Os04g30760.1	ribosome
									sex determination protein tasselseed-2, putative, expressed//diterpene phytoalexin precursor biosynthetic process pathway//metabolic process//oxidoreductase activity	LOC_Os04g10010.1
									sex determination protein tasselseed-2, putative, expressed	LOC_Os04g10000.1
									versicolorin reductase, putative, expressed	LOC_Os06g08600.1
									sex determination protein tasselseed-2, putative, expressed	LOC_Os07g49120.1
									sex determination protein tasselseed-2, putative, expressed	LOC_Os07g46980.1	membrane
									sex determination protein tasselseed-2, putative, expressed	LOC_Os07g46970.1
									altronate dehydratase, putative, expressed	LOC_Os07g46950.1
									sex determination protein tasselseed-2, putative, expressed	LOC_Os07g46940.1
									sex determination protein tasselseed-2, putative, expressed	LOC_Os07g46930.1
									sex determination protein tasselseed-2, putative, expressed	LOC_Os07g46920.1
									sex determination protein tasselseed-2, putative, expressed	LOC_Os07g46910.1
									sex determination protein tasselseed-2, putative, expressed	LOC_Os07g46870.1
									sex determination protein tasselseed-2, putative, expressed	LOC_Os07g46860.1
									sex determination protein tasselseed-2, putative, expressed	LOC_Os07g46852.1
									sex determination protein tasselseed-2, putative, expressed	LOC_Os07g46846.1
									oxidoreductase, short chain dehydrogenase/reductase family domain containing protein, expressed	LOC_Os07g46840.1
									sex determination protein tasselseed-2, putative, expressed	LOC_Os07g46830.1
									sex determination protein tasselseed-2, putative, expressed	LOC_Os07g40250.1
									versicolorin reductase, putative, expressed	LOC_Os07g37420.1
									versicolorin reductase, putative, expressed	LOC_Os07g07450.1
									versicolorin reductase, putative, expressed	LOC_Os07g07440.1
									3-oxoacyl-reductase, chloroplast precursor, putative, expressed//alcohol dehydrogenase//oxidoreductase//protochlorophyllide reductase	LOC_Os08g39960.1
									zinc-binding alcohol dehydrogenase domain-containing protein 2, putative, expressed//L-threonine 3-dehydrogenase//NADPH:quinone reductase//alcohol dehydrogenase, zinc-dependent	LOC_Os09g28570.1
									oxidoreductase, short chain dehydrogenase/reductase family domain containing protein, expressed//protochlorophyllide reductase//oxidoreductase	LOC_Os09g17750.1	membrane
									dehydrogenase/reductase SDR family member 2, putative, expressed	LOC_Os09g04730.1	membrane
									short chain dehydrogenase/reductase protein, putative, expressed	LOC_Os10g40030.1
									oxidoreductase, short chain dehydrogenase/reductase family domain containing protein, expressed//alcohol dehydrogenase	LOC_Os10g31780.1
									tropinone reductase 2, putative//oxidoreductase//alcohol dehydrogenase	LOC_Os11g43360.1
									tropinone reductase 2, putative//oxidoreductase//alcohol dehydrogenase	LOC_Os11g43200.1
									sex determination protein tasselseed-2, putative, expressed//alcohol dehydrogenase//hydroxymethylbilane synthase//2-oxoglutarate decarboxylase	LOC_Os11g32030.1
									tropinone reductase, putative, expressed//oxidoreductase//alcohol dehydrogenase	LOC_Os11g25700.1
									tropinone reductase 2, putative, expressed//oxidoreductase//alcohol dehydrogenase	LOC_Os11g25160.1
									oxidoreductase, short chain dehydrogenase/reductase family, putative, expressed//alcohol dehydrogenase	LOC_Os11g16410.1
									dehydrogenase, putative, expressed//alcohol dehydrogenase	LOC_Os11g10510.1
									dehydrogenase, putative, expressed//alcohol dehydrogenase	LOC_Os11g10480.1
									dehydrogenase/reductase, putative, expressed//alcohol dehydrogenase//formate dehydrogenase//oxidoreductase	LOC_Os12g27830.1
									sex determination protein tasselseed-2, putative, expressed	LOC_Os12g16010.1
									3-oxoacyl-reductase, chloroplast precursor, putative, expressed	LOC_Os12g13930.1
									sucrose-phosphate synthase, putative, expressed	LOC_Os01g69030.1
									lactate/malate dehydrogenase, putative, expressed//malate dehydrogenase	LOC_Os01g46070.1
									ras-related protein, putative, expressed	LOC_Os01g12900.1
									dehydrogenase, putative, expressed//formaldehyde dehydrogenase (glutathione)	LOC_Os02g57040.1
									lactate/malate dehydrogenase, putative, expressed//lactate dehydrogenase	LOC_Os02g01510.1
									lactate/malate dehydrogenase, putative, expressed//malate dehydrogenase	LOC_Os03g56280.1
									lactate/malate dehydrogenase, putative, expressed//malate dehydrogenase	LOC_Os04g46560.1
									lactate/malate dehydrogenase, putative, expressed//malate dehydrogenase	LOC_Os05g49880.1
									lactate/malate dehydrogenase, putative, expressed//lactate dehydrogenase	LOC_Os06g01590.1
									lactate/malate dehydrogenase, putative, expressed//malate dehydrogenase	LOC_Os10g33800.1
									lactate/malate dehydrogenase, putative, expressed//malate dehydrogenase	LOC_Os12g43630.1
brassinosteroid biosynthesis II	down	down	lower						dihydroflavonol-4-reductase, putative, expressed	LOC_Os01g74660.1
									NAD dependent epimerase/dehydratase family domain containing protein, expressed//UDP-glucuronate decarboxylase	LOC_Os01g62020.1
									dihydroflavonol-4-reductase, putative, expressed	LOC_Os01g61230.1
									cinnamoyl-CoA reductase-related, putative, expressed//cinnamoyl-CoA reductase	LOC_Os01g45200.1	membrane
									NAD dependent epimerase/dehydratase family protein, putative, expressed//cinnamyl-alcohol dehydrogenase	LOC_Os01g34480.1
									NAD dependent epimerase/dehydratase family domain containing protein, expressed	LOC_Os01g21320.1
									cinnamoyl CoA reductase, putative, expressed//cinnamoyl-CoA reductase	LOC_Os01g18120.1
									cinnamoyl CoA reductase, putative, expressed//cinnamoyl-CoA reductase	LOC_Os01g18110.1
									isoflavone reductase homolog IRL, putative, expressed//oxidoreductase, acting on NADH or NADPH	LOC_Os01g13610.1
									dihydroflavonol-4-reductase, putative, expressed	LOC_Os01g03670.1
									isoflavone reductase, putative	LOC_Os01g01660.1	extracellular space
									isoflavone reductase, putative	LOC_Os01g01650.1	extracellular space
									cell division inhibitor, putative, expressed//3-beta-hydroxy-delta5-steroid dehydrogenase	LOC_Os02g58790.1
									methionine adenosyltransferase regulatory beta subunit-related, putative, expressed//3-beta-hydroxy-delta5-steroid dehydrogenase//UDP-glucose 4-epimerase//dTDP-4-dehydrorhamnose reductase//dTDP-glucose 4,6-dehydratase	LOC_Os02g57990.1
									NADH dehydrogenase 1 alpha subcomplex subunit 9,mitochondrial precursor, putative, expressed//dTDP-4-dehydrorhamnose reductase//3-beta-hydroxy-delta5-steroid dehydrogenase	LOC_Os02g57180.1
									dihydroflavonol-4-reductase, putative, expressed	LOC_Os02g56720.1
									dehydrogenase, putative, expressed//cinnamoyl-CoA reductase	LOC_Os02g56700.1
									dihydroflavonol-4-reductase, putative//cinnamoyl-CoA reductase	LOC_Os02g56690.1
									dehydrogenase, putative, expressed//cinnamoyl-CoA reductase	LOC_Os02g56460.1
									UDP-glucuronate 4-epimerase, putative, expressed//3-beta-hydroxy-delta5-steroid dehydrogenase//GDP-mannose 4,6-dehydratase//UDP-glucose 4-epimerase//dTDP-glucose 4,6-dehydratase	LOC_Os02g54890.1
									NAD dependent epimerase/dehydratase family protein, putative, expressed//UDP-glucose 4-epimerase//dTDP-glucose 4,6-dehydratase//dTDP-4-dehydrorhamnose reductase//3-beta-hydroxy-delta5-steroid dehydrogenase	LOC_Os02g48460.1	ribosome
									NAD dependent epimerase/dehydratase family protein, putative, expressed//UDP-glucose 4-epimerase//3-beta-hydroxy-delta5-steroid dehydrogenase	LOC_Os02g35039.1
									cinnamoyl CoA reductase, putative, expressed//cinnamoyl-CoA reductase	LOC_Os02g08420.1
									cinnamoyl CoA reductase, putative, expressed//UDP-glucose 4-epimerase//cinnamoyl-CoA reductase//3-beta-hydroxy-delta5-steroid dehydrogenase	LOC_Os03g60380.1
									sterol-4-alpha-carboxylate 3-dehydrogenase, decarboxylating, putative, expressed//UDP-glucose 4-epimerase//dTDP-glucose 4,6-dehydratase//dTDP-4-dehydrorhamnose reductase//3-beta-hydroxy-delta5-steroid dehydrogenase	LOC_Os03g29170.1	endoplasmic reticulum
									NAD dependent epimerase/dehydratase family protein, putative, expressed//UDP-glucose 4-epimerase//dTDP-glucose 4,6-dehydratase//dTDP-4-dehydrorhamnose reductase//3-beta-hydroxy-delta5-steroid dehydrogenase	LOC_Os03g29150.1
									NAD dependent epimerase/dehydratase family protein, putative, expressed//3-beta-hydroxy-delta5-steroid dehydrogenase	LOC_Os03g23980.1
									DVR, putative, expressed//catalytic	LOC_Os03g22780.1
									NAD dependent epimerase/dehydratase family domain containing protein, expressed//UDP-glucuronate decarboxylase	LOC_Os03g17230.1
									NAD dependent epimerase/dehydratase family domain containing protein, expressed//3-beta-hydroxy-delta5-steroid dehydrogenase//GDP-mannose 4,6-dehydratase//UDP-glucose 4-epimerase//dTDP-4-dehydrorhamnose reductase//dTDP-glucose 4,6-dehydratase	LOC_Os03g17000.1
									NAD dependent epimerase/dehydratase family domain containing protein, expressed	LOC_Os03g16980.1
									UDP-glucuronate 4-epimerase, putative, expressed//UDP-glucose 4-epimerase//GDP-mannose 4,6-dehydratase//dTDP-glucose 4,6-dehydratase//dTDP-4-dehydrorhamnose reductase//3-beta-hydroxy-delta5-steroid dehydrogenase	LOC_Os03g14540.1
									dihydroflavonol-4-reductase, putative, expressed//3-beta-hydroxy-delta5-steroid dehydrogenase//GDP-mannose 4,6-dehydratase//UDP-glucose 4-epimerase//dTDP-glucose 4,6-dehydratase	LOC_Os03g08624.1
									leucoanthocyanidin reductase, putative	LOC_Os04g53920.1
									reductase, putative, expressed//dihydrokaempferol 4-reductase	LOC_Os04g53860.1
									leucoanthocyanidin reductase, putative, expressed	LOC_Os04g53850.1
									leucoanthocyanidin reductase, putative, expressed	LOC_Os04g53810.1
									leucoanthocyanidin reductase, putative, expressed	LOC_Os04g53800.1
									leucoanthocyanidin reductase, putative, expressed	LOC_Os04g53780.1
									NAD dependent epimerase/dehydratase family domain containing protein, expressed//UDP-glucose 4-epimerase//GDP-mannose 4,6-dehydratase//dTDP-glucose 4,6-dehydratase//dTDP-4-dehydrorhamnose reductase//3-beta-hydroxy-delta5-steroid dehydrogenase//UDP-arabinose 4-epimerase	LOC_Os04g52730.1	Golgi apparatus, membrane
									NAD dependent epimerase/dehydratase family protein, putative, expressed	LOC_Os04g33060.1
									NAD dependent epimerase/dehydratase family protein, putative, expressed//UDP-glucose 4-epimerase	LOC_Os05g51670.1
									cinnamoyl-CoA reductase-related, putative, expressed//cinnamoyl-CoA reductase	LOC_Os05g50250.1
									NAD dependent epimerase/dehydratase family domain containing protein, expressed	LOC_Os05g29990.1
									dihydroflavonol-4-reductase, putative, expressed	LOC_Os06g46920.1
									NAD dependent epimerase/dehydratase family protein, putative, expressed	LOC_Os06g44180.1
									NAD dependent epimerase/dehydratase family protein, putative, expressed	LOC_Os06g44170.1
									reductase, putative, expressed	LOC_Os06g41840.1
									reductase, putative, expressed	LOC_Os06g41810.1
									isoflavone reductase, putative	LOC_Os06g27770.1
									NAD dependent epimerase/dehydratase family protein, putative, expressed//3-beta-hydroxy-delta5-steroid dehydrogenase	LOC_Os06g25439.1
									NAD dependent epimerase/dehydratase family protein, putative, expressed//3-beta-hydroxy-delta5-steroid dehydrogenase//GDP-mannose 4,6-dehydratase//UDP-glucose 4-epimerase//dTDP-glucose 4,6-dehydratase	LOC_Os06g08810.1
									NAD dependent epimerase/dehydratase family domain containing protein, expressed	LOC_Os07g47700.1
									NAD dependent epimerase/dehydratase family protein, putative, expressed	LOC_Os07g41070.1
									NAD dependent epimerase/dehydratase family protein, putative, expressed	LOC_Os07g40986.1
									NAD dependent epimerase/dehydratase family protein, putative, expressed	LOC_Os07g40974.1
									NAD dependent epimerase/dehydratase family protein, putative, expressed	LOC_Os07g40690.1
									UDP-arabinose 4-epimerase 1, putative, expressed	LOC_Os07g04690.1	Golgi apparatus, membrane
									UDP-glucuronate 4-epimerase, putative, expressed	LOC_Os08g41440.1
									dihydroflavonol-4-reductase, putative, expressed	LOC_Os08g40440.1
									cinnamoyl-CoA reductase, putative, expressed//cinnamoyl-CoA reductase	LOC_Os08g34280.1
									NAD dependent epimerase/dehydratase family protein, putative, expressed//UDP-glucose 4-epimerase	LOC_Os08g28730.1
									cinnamoyl-CoA reductase, putative, expressed//cinnamoyl-CoA reductase	LOC_Os08g17500.1
									reductase, putative	LOC_Os08g08500.1
									NAD dependent epimerase/dehydratase family protein, putative, expressed//UDP-glucose 4-epimerase//GDP-mannose 4,6-dehydratase//dTDP-glucose 4,6-dehydratase//dTDP-4-dehydrorhamnose reductase//3-beta-hydroxy-delta5-steroid dehydrogenase//UDP-arabinose 4-epimerase	LOC_Os08g03570.1	Golgi apparatus, membrane
									UDP-glucose 4-epimerase, putative, expressed	LOC_Os09g35800.1
									sterol-4-alpha-carboxylate 3-dehydrogenase, decarboxylating, putative, expressed	LOC_Os09g34090.1	endoplasmic reticulum
									UDP-glucuronate 4-epimerase, putative, expressed	LOC_Os09g32670.1
									dihydroflavonol-4-reductase, putative	LOC_Os09g31522.1
									dihydroflavonol-4-reductase, putative, expressed	LOC_Os09g31514.1
									dihydroflavonol-4-reductase, putative, expressed	LOC_Os09g31506.1
									dehydrogenase, putative, expressed//cinnamoyl-CoA reductase//UDP-glucose 4-epimerase//3-beta-hydroxy-delta5-steroid dehydrogenase	LOC_Os09g31502.1
									dihydroflavonol-4-reductase, putative, expressed	LOC_Os09g31498.1
									reductase, putative, expressed//cinnamoyl-CoA reductase//UDP-glucose 4-epimerase//3-beta-hydroxy-delta5-steroid dehydrogenase	LOC_Os09g31490.1
									cinnamoyl-CoA reductase, putative, expressed//cinnamoyl-CoA reductase	LOC_Os09g25150.1
									NAD dependent epimerase/dehydratase family protein, putative, expressed//UDP-glucose 4-epimerase	LOC_Os09g15420.1
									dihydroflavonol-4-reductase, putative	LOC_Os09g09270.1
									cinnamoyl CoA reductase, putative, expressed//cinnamoyl-CoA reductase	LOC_Os09g08720.1
									dehydrogenase, putative, expressed//cinnamoyl-CoA reductase	LOC_Os09g04050.1
									dihydroflavonol-4-reductase, putative, expressed	LOC_Os10g42620.1
									leucoanthocyanidin reductase, putative, expressed	LOC_Os10g33774.1
									NAD dependent epimerase/dehydratase family protein, putative, expressed//GDP-mannose 3,5-epimerase	LOC_Os10g28200.1
									NAD dependent epimerase/dehydratase family protein, putative, expressed//GDP-mannose 3,5-epimerase	LOC_Os11g37890.1
									astaxanthin synthase KC28, putative, expressed//dTDP-glucose 4,6-dehydratase	LOC_Os11g04490.1
									3-beta hydroxysteroid dehydrogenase/isomerase family protein, putative, expressed//UDP-glucose 4-epimerase	LOC_Os12g23180.1
									astaxanthin synthase KC28, putative//dTDP-glucose 4,6-dehydratase	LOC_Os12g04260.1
									cytochrome P450, putative, expressed//heme binding//electron transport chain//multicellular organismal development//brassinosteroid biosynthetic process//monooxygenase activity//leaf development//steroid 22-alpha hydroxylase	LOC_Os03g12660.1	membrane
									3-oxo-5-alpha-steroid 4-dehydrogenase, putative, expressed//3-oxo-5-alpha-steroid 4-dehydrogenase	LOC_Os01g05670.1	membrane
									3-oxo-5-alpha-steroid 4-dehydrogenase, putative, expressed//3-oxo-5-alpha-steroid 4-dehydrogenase	LOC_Os01g63260.1	membrane
									3-oxo-5-alpha-steroid 4-dehydrogenase, putative, expressed	LOC_Os04g48750.1	membrane
									3-oxo-5-alpha-steroid 4-dehydrogenase, putative, expressed//3-oxo-5-alpha-steroid 4-dehydrogenase	LOC_Os07g06800.1	membrane
									3-oxo-5-alpha-steroid 4-dehydrogenase, putative, expressed	LOC_Os07g31140.1	membrane
cytokinins 9-N-glucoside biosynthesis									UDP-glucoronosyl and UDP-glucosyl transferase domain containing protein, expressed//UDP-glycosyltransferase	LOC_Os01g08080.1
									flavonol-3-O-glycoside-7-O-glucosyltransferase 1, putative, expressed	LOC_Os01g08090.1
									flavonol-3-O-glycoside-7-O-glucosyltransferase 1, putative, expressed	LOC_Os01g08100.1
									flavonol-3-O-glycoside-7-O-glucosyltransferase 1, putative, expressed	LOC_Os01g08110.1
									UDP-glucoronosyl and UDP-glucosyl transferase domain containing protein, expressed//UDP-glycosyltransferase	LOC_Os01g08440.1
									UDP-glucoronosyl and UDP-glucosyl transferase, putative, expressed//UDP-glycosyltransferase activity//metabolic process//transferase activity, transferring hexosyl groups//secretion by cell//UDP-glycosyltransferase	LOC_Os01g41430.1	vesicle
									UDP-glucoronosyl and UDP-glucosyl transferase domain containing protein//UDP-glycosyltransferase	LOC_Os01g41450.1
									hydroquinone glucosyltransferase, putative	LOC_Os01g43270.1
									hydroquinone glucosyltransferase, putative, expressed	LOC_Os01g43280.1
									anthocyanin 3-O-beta-glucosyltransferase, putative, expressed//UDP-glycosyltransferase	LOC_Os01g45110.1
									anthocyanin 3-O-beta-glucosyltransferase, putative, expressed//UDP-glycosyltransferase	LOC_Os01g45140.1
									limonoid UDP-glucosyltransferase, putative, expressed	LOC_Os01g49230.1
									limonoid UDP-glucosyltransferase, putative, expressed	LOC_Os01g49240.1
									UDP-glucoronosyl and UDP-glucosyl transferase domain containing protein, expressed//UDP-glycosyltransferase	LOC_Os01g50200.1
									anthocyanidin 5,3-O-glucosyltransferase, putative, expressed	LOC_Os01g53330.1
									anthocyanidin 5,3-O-glucosyltransferase, putative, expressed	LOC_Os01g53350.1
									anthocyanidin 5,3-O-glucosyltransferase, putative, expressed	LOC_Os01g53370.1
									glucosyltransferase, putative, expressed//UDP-glycosyltransferase	LOC_Os01g53390.1
									anthocyanidin 5,3-O-glucosyltransferase, putative, expressed	LOC_Os01g53420.1
									anthocyanidin 5,3-O-glucosyltransferase, putative, expressed	LOC_Os01g53430.1
									anthocyanidin 5,3-O-glucosyltransferase, putative, expressed	LOC_Os01g53460.1
									cytokinin-N-glucosyltransferase 1, putative, expressed	LOC_Os01g59100.1
									indole-3-acetate beta-glucosyltransferase, putative, expressed	LOC_Os01g59110.1
									anthocyanidin 5,3-O-glucosyltransferase, putative, expressed	LOC_Os01g64910.1
									limonoid UDP-glucosyltransferase, putative, expressed	LOC_Os02g09510.1
									flavonol-3-O-glycoside-7-O-glucosyltransferase 1, putative, expressed	LOC_Os02g11110.1
									cytokinin-O-glucosyltransferase 3, putative, expressed	LOC_Os02g11130.1
									UDP-glucoronosyl and UDP-glucosyl transferase, putative, expressed//UDP-glycosyltransferase	LOC_Os02g11640.1
									glucosyltransferase, putative, expressed//UDP-glycosyltransferase	LOC_Os02g11680.1
									cytokinin-O-glucosyltransferase 3, putative, expressed	LOC_Os02g11700.1
									UDP-glucoronosyl and UDP-glucosyl transferase domain containing protein	LOC_Os02g14540.1
									hydroquinone glucosyltransferase, putative, expressed	LOC_Os02g14570.1
									UDP-glucoronosyl and UDP-glucosyl transferase domain containing protein	LOC_Os02g14590.1
									hydroquinone glucosyltransferase, putative, expressed	LOC_Os02g14630.1
									UDP-glucoronosyl and UDP-glucosyl transferase domain containing protein, expressed	LOC_Os02g14680.1
									cytokinin-O-glucosyltransferase 2, putative, expressed//UDP-glycosyltransferase//transferase, transferring glycosyl groups	LOC_Os02g28900.1
									cytokinin-O-glucosyltransferase 2, putative//UDP-glycosyltransferase//transferase, transferring glycosyl groups	LOC_Os02g36810.1
									cytokinin-O-glucosyltransferase 2, putative, expressed//UDP-glycosyltransferase//transferase, transferring glycosyl groups	LOC_Os02g36830.1
									cytokinin-O-glucosyltransferase 2, putative, expressed//UDP-glycosyltransferase//transferase, transferring glycosyl groups	LOC_Os02g36840.1
									UDP-glucoronosyl/UDP-glucosyl transferase family protein, putative, expressed//UDP-glycosyltransferase	LOC_Os02g42280.1
									cytokinin-O-glucosyltransferase 2, putative, expressed	LOC_Os02g51900.1
									cytokinin-O-glucosyltransferase 2, putative, expressed	LOC_Os02g51910.1
									cytokinin-O-glucosyltransferase 2, putative, expressed//UDP-glycosyltransferase//transferase, transferring glycosyl groups	LOC_Os02g51930.1
									UDP-glucoronosyl and UDP-glucosyl transferase, putative, expressed//UDP-glycosyltransferase	LOC_Os03g11350.1	membrane
									digalactosyldiacylglycerol synthase, chloroplast precursor, putative, expressed//UDP-galactose:MGDG galactosyltransferase//UDP-glycosyltransferase	LOC_Os03g11560.1
									digalactosyldiacylglycerol synthase, chloroplast precursor, putative, expressed//UDP-galactose:MGDG galactosyltransferase//UDP-glycosyltransferase	LOC_Os03g16140.1
									cytokinin-O-glucosyltransferase 3, putative	LOC_Os03g24430.1
									indole-3-acetate beta-glucosyltransferase, putative//UDP-glycosyltransferase//transferase, transferring glycosyl groups	LOC_Os03g48740.1
									UDP-glucoronosyl and UDP-glucosyl transferase domain containing protein, expressed//UDP-glycosyltransferase	LOC_Os03g55010.1
									UDP-glucoronosyl and UDP-glucosyl transferase domain containing protein, expressed//UDP-glycosyltransferase	LOC_Os03g55020.1
									UDP-glucoronosyl and UDP-glucosyl transferase domain containing protein, expressed//UDP-glycosyltransferase	LOC_Os03g55030.1
									UDP-glucoronosyl and UDP-glucosyl transferase domain containing protein, expressed//UDP-glycosyltransferase	LOC_Os03g55040.1
									UDP-glucoronosyl and UDP-glucosyl transferase domain containing protein, expressed//UDP-glycosyltransferase	LOC_Os03g55050.1
									glucosyl transferase, putative	LOC_Os03g59990.1
									cytokinin-N-glucosyltransferase 1, putative, expressed//UDP-glycosyltransferase//transferase, transferring hexosyl groups//transferase	LOC_Os03g60960.1
									anthocyanidin 5,3-O-glucosyltransferase, putative, expressed	LOC_Os03g62480.1
									indole-3-acetate beta-glucosyltransferase, putative//UDP-glycosyltransferase//transferase, transferring glycosyl groups	LOC_Os04g12678.1
									N-hydroxythioamide S-beta-glucosyltransferase, putative//UDP-glycosyltransferase//transferase, transferring glycosyl groups	LOC_Os04g12690.1
									indole-3-acetate beta-glucosyltransferase, putative	LOC_Os04g12710.1
									indole-3-acetate beta-glucosyltransferase, putative, expressed//UDP-glycosyltransferase//transferase, transferring glycosyl groups	LOC_Os04g12720.1
									indole-3-acetate beta-glucosyltransferase, putative//UDP-glycosyltransferase//transferase, transferring glycosyl groups	LOC_Os04g12950.1
									UDP-glucoronosyl/UDP-glucosyl transferase, putative, expressed//UDP-glycosyltransferase//transferase, transferring glycosyl groups	LOC_Os04g12960.1
									UDP-glucoronosyl/UDP-glucosyl transferase, putative, expressed//UDP-glycosyltransferase//transferase, transferring glycosyl groups	LOC_Os04g12970.1
									UDP-glucoronosyl/UDP-glucosyl transferase, putative, expressed//UDP-glycosyltransferase//transferase, transferring glycosyl groups	LOC_Os04g12980.1
									UDP-glucoronosyl and UDP-glucosyl transferase, putative, expressed//UDP-glycosyltransferase	LOC_Os04g20260.1
									UDP-glucoronosyl/UDP-glucosyl transferase, putative, expressed//UDP-glycosyltransferase	LOC_Os04g20330.1
									cytokinin-O-glucosyltransferase 1, putative, expressed//UDP-glycosyltransferase	LOC_Os04g20400.1
									UDP-glucoronosyl and UDP-glucosyl transferase domain containing protein, expressed//UDP-glycosyltransferase	LOC_Os04g20474.1
									anthocyanidin 3-O-glucosyltransferase, putative, expressed//UDP-glycosyltransferase	LOC_Os04g20540.1
									anthocyanin 3-O-beta-glucosyltransferase, putative, expressed//UDP-glycosyltransferase//transferase, transferring glycosyl groups	LOC_Os04g24110.1
									cytokinin-O-glucosyltransferase 2, putative, expressed//UDP-glycosyltransferase//transferase, transferring glycosyl groups	LOC_Os04g24850.1
									cytokinin-O-glucosyltransferase 2, putative, expressed//UDP-glycosyltransferase//transferase, transferring glycosyl groups	LOC_Os04g25370.1
									cytokinin-O-glucosyltransferase 2, putative, expressed//UDP-glycosyltransferase//transferase, transferring glycosyl groups	LOC_Os04g25380.1
									cytokinin-O-glucosyltransferase 2, putative, expressed//UDP-glycosyltransferase//transferase, transferring glycosyl groups	LOC_Os04g25440.1
									cytokinin-O-glucosyltransferase 2, putative, expressed//UDP-glycosyltransferase//transferase, transferring glycosyl groups	LOC_Os04g25490.1
									cytokinin-O-glucosyltransferase 2, putative, expressed//UDP-glycosyltransferase//transferase, transferring glycosyl groups	LOC_Os04g25800.1
									cytokinin-O-glucosyltransferase 2, putative//UDP-glycosyltransferase//transferase, transferring glycosyl groups	LOC_Os04g25970.1
									cytokinin-O-glucosyltransferase 2, putative, expressed//UDP-glycosyltransferase//transferase, transferring glycosyl groups	LOC_Os04g25980.1
									cytokinin-O-glucosyltransferase 2, putative, expressed//UDP-glycosyltransferase//transferase, transferring glycosyl groups	LOC_Os04g37820.1
									UDP-glucoronosyl and UDP-glucosyl transferase domain containing protein, expressed//UDP-glycosyltransferase	LOC_Os04g42690.1
									cytokinin-O-glucosyltransferase 3, putative, expressed	LOC_Os04g44240.1
									cytokinin-O-glucosyltransferase 3, putative, expressed	LOC_Os04g44250.1
									UDP-glucoronosyl and UDP-glucosyl transferase domain containing protein, expressed//UDP-glycosyltransferase	LOC_Os04g44354.1
									indole-3-acetate beta-glucosyltransferase, putative, expressed//transferase, transferring glycosyl groups//UDP-glycosyltransferase	LOC_Os04g55680.1
									cytokinin-O-glucosyltransferase 1, putative, expressed	LOC_Os05g08480.1
									cytokinin-O-glucosyltransferase 1, putative	LOC_Os05g08490.1
									glucosyltransferase, putative	LOC_Os05g08510.1
									hydroquinone glucosyltransferase, putative, expressed//UDP-glycosyltransferase//transferase, transferring glycosyl groups	LOC_Os05g12450.1
									indole-3-acetate beta-glucosyltransferase, putative, expressed	LOC_Os05g41400.1
									anthocyanidin 5,3-O-glucosyltransferase, putative, expressed	LOC_Os05g45080.1
									anthocyanidin 5,3-O-glucosyltransferase, putative, expressed	LOC_Os05g45090.1
									anthocyanidin 5,3-O-glucosyltransferase, putative, expressed	LOC_Os05g45100.1
									anthocyanidin 5,3-O-glucosyltransferase, putative, expressed	LOC_Os05g45110.1
									glucosyl transferase, putative, expressed	LOC_Os05g45140.1
									anthocyanidin 5,3-O-glucosyltransferase, putative	LOC_Os05g45150.1
									glucosyl transferase, putative, expressed	LOC_Os05g45170.1
									anthocyanidin 5,3-O-glucosyltransferase, putative, expressed//UDP-glycosyltransferase	LOC_Os05g45180.1
									anthocyanidin 5,3-O-glucosyltransferase, putative, expressed	LOC_Os05g45200.1
									UDP-glucoronosyl and UDP-glucosyl transferase domain containing protein, expressed//UDP-glycosyltransferase	LOC_Os05g47950.1
									anthocyanidin 3-O-glucosyltransferase, putative, expressed	LOC_Os06g09240.1
									cytokinin-O-glucosyltransferase 2, putative	LOC_Os06g11710.1
									cytokinin-O-glucosyltransferase 2, putative, expressed	LOC_Os06g11720.1
									anthocyanin 3-O-beta-glucosyltransferase, putative, expressed//transferase, transferring glycosyl groups//UDP-glycosyltransferase	LOC_Os06g17020.1
									UDP-glycosyltransferase, putative//transferase, transferring glycosyl groups//UDP-glycosyltransferase	LOC_Os06g17090.1
									UDP-glucoronosyl and UDP-glucosyl transferase domain containing protein//transferase, transferring glycosyl groups//UDP-glycosyltransferase	LOC_Os06g17120.1
									UDP-glucoronosyl and UDP-glucosyl transferase domain containing protein//transferase, transferring glycosyl groups//UDP-glycosyltransferase	LOC_Os06g17140.1
									anthocyanidin 3-O-glucosyltransferase, putative//transferase, transferring glycosyl groups//UDP-glycosyltransferase	LOC_Os06g17250.1
									UDP-glucoronosyl and UDP-glucosyl transferase domain containing protein, expressed//transferase, transferring glycosyl groups//UDP-glycosyltransferase	LOC_Os06g17260.1	membrane
									anthocyanidin 5,3-O-glucosyltransferase, putative, expressed	LOC_Os06g23560.1
									UDP-glucoronosyl and UDP-glucosyl transferase domain containing protein, expressed//UDP-glycosyltransferase	LOC_Os06g39270.1
									anthocyanidin 3-O-glucosyltransferase, putative, expressed	LOC_Os07g05420.1
									cytokinin-N-glucosyltransferase 1, putative, expressed//UDP-glycosyltransferase//transferase, transferring hexosyl groups//transferase	LOC_Os07g13634.1
									UDP-glucoronosyl and UDP-glucosyl transferase domain containing protein, expressed//UDP-glycosyltransferase//transferase, transferring hexosyl groups//transferase	LOC_Os07g13660.1
									UDP-glucoronosyl and UDP-glucosyl transferase domain containing protein, expressed//UDP-glycosyltransferase//transferase, transferring hexosyl groups//transferase	LOC_Os07g13770.1
									cytokinin-N-glucosyltransferase, putative, expressed//UDP-glycosyltransferase//transferase, transferring hexosyl groups//transferase	LOC_Os07g13800.1
									cytokinin-N-glucosyltransferase 1, putative, expressed//UDP-glycosyltransferase//transferase, transferring hexosyl groups//transferase	LOC_Os07g13810.1
									cytokinin-N-glucosyltransferase 1, putative, expressed//UDP-glycosyltransferase//transferase, transferring hexosyl groups//transferase	LOC_Os07g13940.1
									glucosyltransferase-11, putative	LOC_Os07g14630.1
									cytokinin-O-glucosyltransferase 2, putative, expressed	LOC_Os07g30330.1
									indole-3-acetate beta-glucosyltransferase, putative, expressed	LOC_Os07g30369.1
									indole-3-acetate beta-glucosyltransferase, putative	LOC_Os07g30469.1
									cytokinin-O-glucosyltransferase 2, putative, expressed	LOC_Os07g30610.1
									cytokinin-O-glucosyltransferase 2, putative, expressed	LOC_Os07g30620.1
									indole-3-acetate beta-glucosyltransferase, putative, expressed	LOC_Os07g30690.1
									UDP-glucoronosyl and UDP-glucosyl transferase domain containing protein, expressed	LOC_Os07g30760.1
									UDP-glucoronosyl and UDP-glucosyl transferase domain containing protein, expressed//UDP-glycosyltransferase//transferase, transferring glycosyl groups	LOC_Os07g31960.1
									UDP-glucoronosyl and UDP-glucosyl transferase domain containing protein, expressed//UDP-glycosyltransferase//transferase, transferring glycosyl groups	LOC_Os07g32010.1
									UDP-glucoronosyl/UDP-glucosyl transferase, putative, expressed//UDP-glycosyltransferase//transferase, transferring glycosyl groups	LOC_Os07g32060.1
									conserved hypothetical protein	LOC_Os07g32070.1
									anthocyanidin 5,3-O-glucosyltransferase, putative, expressed//UDP-glycosyltransferase//transferase, transferring glycosyl groups	LOC_Os07g32620.1
									UDP-glucoronosyl and UDP-glucosyl transferase domain containing protein, expressed//UDP-glycosyltransferase//transferase, transferring glycosyl groups	LOC_Os07g32630.1
									UDP-glucoronosyl and UDP-glucosyl transferase domain containing protein, expressed//UDP-glycosyltransferase//transferase, transferring glycosyl groups	LOC_Os07g37690.1
									UDP-glucoronosyl and UDP-glucosyl transferase domain containing protein	LOC_Os07g42970.1
									cytokinin-O-glucosyltransferase 2, putative	LOC_Os08g07170.1
									cytokinin-O-glucosyltransferase 2, putative	LOC_Os08g07180.1
									UDP-glucoronosyl/UDP-glucosyl transferase, putative	LOC_Os08g07200.1
									glycosyltransferase, putative	LOC_Os08g07270.1
									cytokinin-O-glucosyltransferase 2, putative//UDP-glycosyltransferase//transferase, transferring glycosyl groups	LOC_Os08g31200.1
									cytokinin-O-glucosyltransferase 1, putative//transferase, transferring glycosyl groups//UDP-glycosyltransferase	LOC_Os08g38110.1
									cytokinin-O-glucosyltransferase 1, putative//transferase, transferring glycosyl groups//UDP-glycosyltransferase	LOC_Os08g38130.1
									cytokinin-O-glucosyltransferase, putative//transferase, transferring glycosyl groups//UDP-glycosyltransferase	LOC_Os08g38160.1
									cytokinin-O-glucosyltransferase 2, putative, expressed	LOC_Os09g03140.1
									cytokinin-O-glucosyltransferase 1, putative, expressed//UDP-glycosyltransferase//transferase, transferring glycosyl groups	LOC_Os09g16030.1
									UDP-glucoronosyl/UDP-glucosyl transferase, putative, expressed//UDP-glycosyltransferase//transferase, transferring glycosyl groups	LOC_Os09g16090.1
									UDP-glucoronosyl and UDP-glucosyl transferase domain containing protein, expressed//UDP-glycosyltransferase//transferase, transferring glycosyl groups	LOC_Os09g21160.1
									glucosyltransferase, putative	LOC_Os09g21170.1
									monogalactosyldiacylglycerol synthase, putative, expressed//1,2-diacylglycerol 3-beta-galactosyltransferase//UDP-glycosyltransferase//transferase, transferring glycosyl groups	LOC_Os09g25580.1	membrane
									glucosyl transferase, putative, expressed	LOC_Os09g30510.1
									UDP-glucoronosyl and UDP-glucosyl transferase domain containing protein, expressed//UDP-glycosyltransferase	LOC_Os09g30980.1
									UDP-glucoronosyl and UDP-glucosyl transferase domain containing protein, expressed//UDP-glycosyltransferase//transferase, transferring glycosyl groups	LOC_Os09g34214.1
									UDP-glucoronosyl/UDP-glucosyl transferase, putative, expressed//UDP-glycosyltransferase//transferase, transferring glycosyl groups	LOC_Os09g34230.1
									UDP-glucoronosyl and UDP-glucosyl transferase domain containing protein, expressed//UDP-glycosyltransferase//transferase, transferring glycosyl groups	LOC_Os09g34250.1
									UDP-glucoronosyl and UDP-glucosyl transferase domain containing protein//UDP-glycosyltransferase//transferase, transferring glycosyl groups	LOC_Os09g34270.1
									anthocyanidin 5,3-O-glucosyltransferase, putative, expressed	LOC_Os10g07970.1	membrane
									cytokinin-O-glucosyltransferase 3, putative, expressed	LOC_Os10g09990.1
									UDP-glucoronosyl/UDP-glucosyl transferase family protein, putative//UDP-glycosyltransferase	LOC_Os10g12120.1
									UDP-glucoronosyl and UDP-glucosyl transferase domain containing protein, expressed//transferase, transferring glycosyl groups//UDP-glycosyltransferase	LOC_Os10g30560.1
									anthocyanin 5-O-glucosyltransferase, putative, expressed//UDP-glycosyltransferase	LOC_Os11g04860.1
									cytokinin-N-glucosyltransferase 1, putative, expressed//UDP-glycosyltransferase//transferase, transferring hexosyl groups//transferase	LOC_Os11g25454.1	membrane
									cytokinin-N-glucosyltransferase 1, putative, expressed	LOC_Os11g25730.1
									indole-3-acetate beta-glucosyltransferase, putative	LOC_Os11g25990.1
									UDP-glucoronosyl/UDP-glucosyl transferase, putative, expressed	LOC_Os11g38650.1
cytokinins-O-glucoside biosynthesis									UDP-glucoronosyl and UDP-glucosyl transferase domain containing protein, expressed//UDP-glycosyltransferase	LOC_Os01g08080.1
									flavonol-3-O-glycoside-7-O-glucosyltransferase 1, putative, expressed	LOC_Os01g08090.1
									flavonol-3-O-glycoside-7-O-glucosyltransferase 1, putative, expressed	LOC_Os01g08100.1
									flavonol-3-O-glycoside-7-O-glucosyltransferase 1, putative, expressed	LOC_Os01g08110.1
									UDP-glucoronosyl and UDP-glucosyl transferase domain containing protein, expressed//UDP-glycosyltransferase	LOC_Os01g08440.1
									UDP-glucoronosyl and UDP-glucosyl transferase, putative, expressed//UDP-glycosyltransferase activity//metabolic process//transferase activity, transferring hexosyl groups//secretion by cell//UDP-glycosyltransferase	LOC_Os01g41430.1	vesicle
									UDP-glucoronosyl and UDP-glucosyl transferase domain containing protein//UDP-glycosyltransferase	LOC_Os01g41450.1
									hydroquinone glucosyltransferase, putative	LOC_Os01g43270.1
									hydroquinone glucosyltransferase, putative, expressed	LOC_Os01g43280.1
									anthocyanin 3-O-beta-glucosyltransferase, putative, expressed//UDP-glycosyltransferase	LOC_Os01g45110.1
									anthocyanin 3-O-beta-glucosyltransferase, putative, expressed//UDP-glycosyltransferase	LOC_Os01g45140.1
									limonoid UDP-glucosyltransferase, putative, expressed	LOC_Os01g49230.1
									limonoid UDP-glucosyltransferase, putative, expressed	LOC_Os01g49240.1
									UDP-glucoronosyl and UDP-glucosyl transferase domain containing protein, expressed//UDP-glycosyltransferase	LOC_Os01g50200.1
									anthocyanidin 5,3-O-glucosyltransferase, putative, expressed	LOC_Os01g53330.1
									anthocyanidin 5,3-O-glucosyltransferase, putative, expressed	LOC_Os01g53350.1
									anthocyanidin 5,3-O-glucosyltransferase, putative, expressed	LOC_Os01g53370.1
									glucosyltransferase, putative, expressed//UDP-glycosyltransferase	LOC_Os01g53390.1
									anthocyanidin 5,3-O-glucosyltransferase, putative, expressed	LOC_Os01g53420.1
									anthocyanidin 5,3-O-glucosyltransferase, putative, expressed	LOC_Os01g53430.1
									anthocyanidin 5,3-O-glucosyltransferase, putative, expressed	LOC_Os01g53460.1
									cytokinin-N-glucosyltransferase 1, putative, expressed	LOC_Os01g59100.1
									indole-3-acetate beta-glucosyltransferase, putative, expressed	LOC_Os01g59110.1
									anthocyanidin 5,3-O-glucosyltransferase, putative, expressed	LOC_Os01g64910.1
									limonoid UDP-glucosyltransferase, putative, expressed	LOC_Os02g09510.1
									flavonol-3-O-glycoside-7-O-glucosyltransferase 1, putative, expressed	LOC_Os02g11110.1
									cytokinin-O-glucosyltransferase 3, putative, expressed	LOC_Os02g11130.1
									UDP-glucoronosyl and UDP-glucosyl transferase, putative, expressed//UDP-glycosyltransferase	LOC_Os02g11640.1
									glucosyltransferase, putative, expressed//UDP-glycosyltransferase	LOC_Os02g11680.1
									cytokinin-O-glucosyltransferase 3, putative, expressed	LOC_Os02g11700.1
									UDP-glucoronosyl and UDP-glucosyl transferase domain containing protein	LOC_Os02g14540.1
									hydroquinone glucosyltransferase, putative, expressed	LOC_Os02g14570.1
									UDP-glucoronosyl and UDP-glucosyl transferase domain containing protein	LOC_Os02g14590.1
									hydroquinone glucosyltransferase, putative, expressed	LOC_Os02g14630.1
									UDP-glucoronosyl and UDP-glucosyl transferase domain containing protein, expressed	LOC_Os02g14680.1
									cytokinin-O-glucosyltransferase 2, putative, expressed//UDP-glycosyltransferase//transferase, transferring glycosyl groups	LOC_Os02g28900.1
									cytokinin-O-glucosyltransferase 2, putative//UDP-glycosyltransferase//transferase, transferring glycosyl groups	LOC_Os02g36810.1
									cytokinin-O-glucosyltransferase 2, putative, expressed//UDP-glycosyltransferase//transferase, transferring glycosyl groups	LOC_Os02g36830.1
									cytokinin-O-glucosyltransferase 2, putative, expressed//UDP-glycosyltransferase//transferase, transferring glycosyl groups	LOC_Os02g36840.1
									UDP-glucoronosyl/UDP-glucosyl transferase family protein, putative, expressed//UDP-glycosyltransferase	LOC_Os02g42280.1
									cytokinin-O-glucosyltransferase 2, putative, expressed	LOC_Os02g51900.1
									cytokinin-O-glucosyltransferase 2, putative, expressed	LOC_Os02g51910.1
									cytokinin-O-glucosyltransferase 2, putative, expressed//UDP-glycosyltransferase//transferase, transferring glycosyl groups	LOC_Os02g51930.1
									UDP-glucoronosyl and UDP-glucosyl transferase, putative, expressed//UDP-glycosyltransferase	LOC_Os03g11350.1	membrane
									digalactosyldiacylglycerol synthase, chloroplast precursor, putative, expressed//UDP-galactose:MGDG galactosyltransferase//UDP-glycosyltransferase	LOC_Os03g11560.1
									digalactosyldiacylglycerol synthase, chloroplast precursor, putative, expressed//UDP-galactose:MGDG galactosyltransferase//UDP-glycosyltransferase	LOC_Os03g16140.1
									cytokinin-O-glucosyltransferase 3, putative	LOC_Os03g24430.1
									indole-3-acetate beta-glucosyltransferase, putative//UDP-glycosyltransferase//transferase, transferring glycosyl groups	LOC_Os03g48740.1
									UDP-glucoronosyl and UDP-glucosyl transferase domain containing protein, expressed//UDP-glycosyltransferase	LOC_Os03g55010.1
									UDP-glucoronosyl and UDP-glucosyl transferase domain containing protein, expressed//UDP-glycosyltransferase	LOC_Os03g55020.1
									UDP-glucoronosyl and UDP-glucosyl transferase domain containing protein, expressed//UDP-glycosyltransferase	LOC_Os03g55030.1
									UDP-glucoronosyl and UDP-glucosyl transferase domain containing protein, expressed//UDP-glycosyltransferase	LOC_Os03g55040.1
									UDP-glucoronosyl and UDP-glucosyl transferase domain containing protein, expressed//UDP-glycosyltransferase	LOC_Os03g55050.1
									glucosyl transferase, putative	LOC_Os03g59990.1
									cytokinin-N-glucosyltransferase 1, putative, expressed//UDP-glycosyltransferase//transferase, transferring hexosyl groups//transferase	LOC_Os03g60960.1
									anthocyanidin 5,3-O-glucosyltransferase, putative, expressed	LOC_Os03g62480.1
									indole-3-acetate beta-glucosyltransferase, putative//UDP-glycosyltransferase//transferase, transferring glycosyl groups	LOC_Os04g12678.1
									N-hydroxythioamide S-beta-glucosyltransferase, putative//UDP-glycosyltransferase//transferase, transferring glycosyl groups	LOC_Os04g12690.1
									indole-3-acetate beta-glucosyltransferase, putative	LOC_Os04g12710.1
									indole-3-acetate beta-glucosyltransferase, putative, expressed//UDP-glycosyltransferase//transferase, transferring glycosyl groups	LOC_Os04g12720.1
									indole-3-acetate beta-glucosyltransferase, putative//UDP-glycosyltransferase//transferase, transferring glycosyl groups	LOC_Os04g12950.1
									UDP-glucoronosyl/UDP-glucosyl transferase, putative, expressed//UDP-glycosyltransferase//transferase, transferring glycosyl groups	LOC_Os04g12960.1
									UDP-glucoronosyl/UDP-glucosyl transferase, putative, expressed//UDP-glycosyltransferase//transferase, transferring glycosyl groups	LOC_Os04g12970.1
									UDP-glucoronosyl/UDP-glucosyl transferase, putative, expressed//UDP-glycosyltransferase//transferase, transferring glycosyl groups	LOC_Os04g12980.1
									UDP-glucoronosyl and UDP-glucosyl transferase, putative, expressed//UDP-glycosyltransferase	LOC_Os04g20260.1
									UDP-glucoronosyl/UDP-glucosyl transferase, putative, expressed//UDP-glycosyltransferase	LOC_Os04g20330.1
									cytokinin-O-glucosyltransferase 1, putative, expressed//UDP-glycosyltransferase	LOC_Os04g20400.1
									UDP-glucoronosyl and UDP-glucosyl transferase domain containing protein, expressed//UDP-glycosyltransferase	LOC_Os04g20474.1
									anthocyanidin 3-O-glucosyltransferase, putative, expressed//UDP-glycosyltransferase	LOC_Os04g20540.1
									anthocyanin 3-O-beta-glucosyltransferase, putative, expressed//UDP-glycosyltransferase//transferase, transferring glycosyl groups	LOC_Os04g24110.1
									cytokinin-O-glucosyltransferase 2, putative, expressed//UDP-glycosyltransferase//transferase, transferring glycosyl groups	LOC_Os04g24850.1
									cytokinin-O-glucosyltransferase 2, putative, expressed//UDP-glycosyltransferase//transferase, transferring glycosyl groups	LOC_Os04g25370.1
									cytokinin-O-glucosyltransferase 2, putative, expressed//UDP-glycosyltransferase//transferase, transferring glycosyl groups	LOC_Os04g25380.1
									cytokinin-O-glucosyltransferase 2, putative, expressed//UDP-glycosyltransferase//transferase, transferring glycosyl groups	LOC_Os04g25440.1
									cytokinin-O-glucosyltransferase 2, putative, expressed//UDP-glycosyltransferase//transferase, transferring glycosyl groups	LOC_Os04g25490.1
									cytokinin-O-glucosyltransferase 2, putative, expressed//UDP-glycosyltransferase//transferase, transferring glycosyl groups	LOC_Os04g25800.1
									cytokinin-O-glucosyltransferase 2, putative//UDP-glycosyltransferase//transferase, transferring glycosyl groups	LOC_Os04g25970.1
									cytokinin-O-glucosyltransferase 2, putative, expressed//UDP-glycosyltransferase//transferase, transferring glycosyl groups	LOC_Os04g25980.1
									cytokinin-O-glucosyltransferase 2, putative, expressed//UDP-glycosyltransferase//transferase, transferring glycosyl groups	LOC_Os04g37820.1
									UDP-glucoronosyl and UDP-glucosyl transferase domain containing protein, expressed//UDP-glycosyltransferase	LOC_Os04g42690.1
									cytokinin-O-glucosyltransferase 3, putative, expressed	LOC_Os04g44240.1
									cytokinin-O-glucosyltransferase 3, putative, expressed	LOC_Os04g44250.1
									UDP-glucoronosyl and UDP-glucosyl transferase domain containing protein, expressed//UDP-glycosyltransferase	LOC_Os04g44354.1
									indole-3-acetate beta-glucosyltransferase, putative, expressed//transferase, transferring glycosyl groups//UDP-glycosyltransferase	LOC_Os04g55680.1
									cytokinin-O-glucosyltransferase 1, putative, expressed	LOC_Os05g08480.1
									cytokinin-O-glucosyltransferase 1, putative	LOC_Os05g08490.1
									glucosyltransferase, putative	LOC_Os05g08510.1
									hydroquinone glucosyltransferase, putative, expressed//UDP-glycosyltransferase//transferase, transferring glycosyl groups	LOC_Os05g12450.1
									indole-3-acetate beta-glucosyltransferase, putative, expressed	LOC_Os05g41400.1
									anthocyanidin 5,3-O-glucosyltransferase, putative, expressed	LOC_Os05g45080.1
									anthocyanidin 5,3-O-glucosyltransferase, putative, expressed	LOC_Os05g45090.1
									anthocyanidin 5,3-O-glucosyltransferase, putative, expressed	LOC_Os05g45100.1
									anthocyanidin 5,3-O-glucosyltransferase, putative, expressed	LOC_Os05g45110.1
									glucosyl transferase, putative, expressed	LOC_Os05g45140.1
									anthocyanidin 5,3-O-glucosyltransferase, putative	LOC_Os05g45150.1
									glucosyl transferase, putative, expressed	LOC_Os05g45170.1
									anthocyanidin 5,3-O-glucosyltransferase, putative, expressed//UDP-glycosyltransferase	LOC_Os05g45180.1
									anthocyanidin 5,3-O-glucosyltransferase, putative, expressed	LOC_Os05g45200.1
									UDP-glucoronosyl and UDP-glucosyl transferase domain containing protein, expressed//UDP-glycosyltransferase	LOC_Os05g47950.1
									anthocyanidin 3-O-glucosyltransferase, putative, expressed	LOC_Os06g09240.1
									cytokinin-O-glucosyltransferase 2, putative	LOC_Os06g11710.1
									cytokinin-O-glucosyltransferase 2, putative, expressed	LOC_Os06g11720.1
									anthocyanin 3-O-beta-glucosyltransferase, putative, expressed//transferase, transferring glycosyl groups//UDP-glycosyltransferase	LOC_Os06g17020.1
									UDP-glycosyltransferase, putative//transferase, transferring glycosyl groups//UDP-glycosyltransferase	LOC_Os06g17090.1
									UDP-glucoronosyl and UDP-glucosyl transferase domain containing protein//transferase, transferring glycosyl groups//UDP-glycosyltransferase	LOC_Os06g17120.1
									UDP-glucoronosyl and UDP-glucosyl transferase domain containing protein//transferase, transferring glycosyl groups//UDP-glycosyltransferase	LOC_Os06g17140.1
									anthocyanidin 3-O-glucosyltransferase, putative//transferase, transferring glycosyl groups//UDP-glycosyltransferase	LOC_Os06g17250.1
									UDP-glucoronosyl and UDP-glucosyl transferase domain containing protein, expressed//transferase, transferring glycosyl groups//UDP-glycosyltransferase	LOC_Os06g17260.1	membrane
									anthocyanidin 5,3-O-glucosyltransferase, putative, expressed	LOC_Os06g23560.1
									UDP-glucoronosyl and UDP-glucosyl transferase domain containing protein, expressed//UDP-glycosyltransferase	LOC_Os06g39270.1
									anthocyanidin 3-O-glucosyltransferase, putative, expressed	LOC_Os07g05420.1
									cytokinin-N-glucosyltransferase 1, putative, expressed//UDP-glycosyltransferase//transferase, transferring hexosyl groups//transferase	LOC_Os07g13634.1
									UDP-glucoronosyl and UDP-glucosyl transferase domain containing protein, expressed//UDP-glycosyltransferase//transferase, transferring hexosyl groups//transferase	LOC_Os07g13660.1
									UDP-glucoronosyl and UDP-glucosyl transferase domain containing protein, expressed//UDP-glycosyltransferase//transferase, transferring hexosyl groups//transferase	LOC_Os07g13770.1
									cytokinin-N-glucosyltransferase, putative, expressed//UDP-glycosyltransferase//transferase, transferring hexosyl groups//transferase	LOC_Os07g13800.1
									cytokinin-N-glucosyltransferase 1, putative, expressed//UDP-glycosyltransferase//transferase, transferring hexosyl groups//transferase	LOC_Os07g13810.1
									cytokinin-N-glucosyltransferase 1, putative, expressed//UDP-glycosyltransferase//transferase, transferring hexosyl groups//transferase	LOC_Os07g13940.1
									glucosyltransferase-11, putative	LOC_Os07g14630.1
									cytokinin-O-glucosyltransferase 2, putative, expressed	LOC_Os07g30330.1
									indole-3-acetate beta-glucosyltransferase, putative, expressed	LOC_Os07g30369.1
									indole-3-acetate beta-glucosyltransferase, putative	LOC_Os07g30469.1
									cytokinin-O-glucosyltransferase 2, putative, expressed	LOC_Os07g30610.1
									cytokinin-O-glucosyltransferase 2, putative, expressed	LOC_Os07g30620.1
									indole-3-acetate beta-glucosyltransferase, putative, expressed	LOC_Os07g30690.1
									UDP-glucoronosyl and UDP-glucosyl transferase domain containing protein, expressed	LOC_Os07g30760.1
									UDP-glucoronosyl and UDP-glucosyl transferase domain containing protein, expressed//UDP-glycosyltransferase//transferase, transferring glycosyl groups	LOC_Os07g31960.1
									UDP-glucoronosyl and UDP-glucosyl transferase domain containing protein, expressed//UDP-glycosyltransferase//transferase, transferring glycosyl groups	LOC_Os07g32010.1
									UDP-glucoronosyl/UDP-glucosyl transferase, putative, expressed//UDP-glycosyltransferase//transferase, transferring glycosyl groups	LOC_Os07g32060.1
									conserved hypothetical protein	LOC_Os07g32070.1
									anthocyanidin 5,3-O-glucosyltransferase, putative, expressed//UDP-glycosyltransferase//transferase, transferring glycosyl groups	LOC_Os07g32620.1
									UDP-glucoronosyl and UDP-glucosyl transferase domain containing protein, expressed//UDP-glycosyltransferase//transferase, transferring glycosyl groups	LOC_Os07g32630.1
									UDP-glucoronosyl and UDP-glucosyl transferase domain containing protein, expressed//UDP-glycosyltransferase//transferase, transferring glycosyl groups	LOC_Os07g37690.1
									UDP-glucoronosyl and UDP-glucosyl transferase domain containing protein	LOC_Os07g42970.1
									cytokinin-O-glucosyltransferase 2, putative	LOC_Os08g07170.1
									cytokinin-O-glucosyltransferase 2, putative	LOC_Os08g07180.1
									UDP-glucoronosyl/UDP-glucosyl transferase, putative	LOC_Os08g07200.1
									glycosyltransferase, putative	LOC_Os08g07270.1
									cytokinin-O-glucosyltransferase 2, putative//UDP-glycosyltransferase//transferase, transferring glycosyl groups	LOC_Os08g31200.1
									cytokinin-O-glucosyltransferase 1, putative//transferase, transferring glycosyl groups//UDP-glycosyltransferase	LOC_Os08g38110.1
									cytokinin-O-glucosyltransferase 1, putative//transferase, transferring glycosyl groups//UDP-glycosyltransferase	LOC_Os08g38130.1
									cytokinin-O-glucosyltransferase, putative//transferase, transferring glycosyl groups//UDP-glycosyltransferase	LOC_Os08g38160.1
									cytokinin-O-glucosyltransferase 2, putative, expressed	LOC_Os09g03140.1
									cytokinin-O-glucosyltransferase 1, putative, expressed//UDP-glycosyltransferase//transferase, transferring glycosyl groups	LOC_Os09g16030.1
									UDP-glucoronosyl/UDP-glucosyl transferase, putative, expressed//UDP-glycosyltransferase//transferase, transferring glycosyl groups	LOC_Os09g16090.1
									UDP-glucoronosyl and UDP-glucosyl transferase domain containing protein, expressed//UDP-glycosyltransferase//transferase, transferring glycosyl groups	LOC_Os09g21160.1
									glucosyltransferase, putative	LOC_Os09g21170.1
									monogalactosyldiacylglycerol synthase, putative, expressed//1,2-diacylglycerol 3-beta-galactosyltransferase//UDP-glycosyltransferase//transferase, transferring glycosyl groups	LOC_Os09g25580.1	membrane
									glucosyl transferase, putative, expressed	LOC_Os09g30510.1
									UDP-glucoronosyl and UDP-glucosyl transferase domain containing protein, expressed//UDP-glycosyltransferase	LOC_Os09g30980.1
									UDP-glucoronosyl and UDP-glucosyl transferase domain containing protein, expressed//UDP-glycosyltransferase//transferase, transferring glycosyl groups	LOC_Os09g34214.1
									UDP-glucoronosyl/UDP-glucosyl transferase, putative, expressed//UDP-glycosyltransferase//transferase, transferring glycosyl groups	LOC_Os09g34230.1
									UDP-glucoronosyl and UDP-glucosyl transferase domain containing protein, expressed//UDP-glycosyltransferase//transferase, transferring glycosyl groups	LOC_Os09g34250.1
									UDP-glucoronosyl and UDP-glucosyl transferase domain containing protein//UDP-glycosyltransferase//transferase, transferring glycosyl groups	LOC_Os09g34270.1
									anthocyanidin 5,3-O-glucosyltransferase, putative, expressed	LOC_Os10g07970.1	membrane
									cytokinin-O-glucosyltransferase 3, putative, expressed	LOC_Os10g09990.1
									UDP-glucoronosyl/UDP-glucosyl transferase family protein, putative//UDP-glycosyltransferase	LOC_Os10g12120.1
									UDP-glucoronosyl and UDP-glucosyl transferase domain containing protein, expressed//transferase, transferring glycosyl groups//UDP-glycosyltransferase	LOC_Os10g30560.1
									anthocyanin 5-O-glucosyltransferase, putative, expressed//UDP-glycosyltransferase	LOC_Os11g04860.1
									cytokinin-N-glucosyltransferase 1, putative, expressed//UDP-glycosyltransferase//transferase, transferring hexosyl groups//transferase	LOC_Os11g25454.1	membrane
									cytokinin-N-glucosyltransferase 1, putative, expressed	LOC_Os11g25730.1
									indole-3-acetate beta-glucosyltransferase, putative	LOC_Os11g25990.1
									UDP-glucoronosyl/UDP-glucosyl transferase, putative, expressed	LOC_Os11g38650.1
cytokinins 7-N-glucoside biosynthesis									UDP-glucoronosyl and UDP-glucosyl transferase domain containing protein, expressed//UDP-glycosyltransferase	LOC_Os01g08080.1
									flavonol-3-O-glycoside-7-O-glucosyltransferase 1, putative, expressed	LOC_Os01g08090.1
									flavonol-3-O-glycoside-7-O-glucosyltransferase 1, putative, expressed	LOC_Os01g08100.1
									flavonol-3-O-glycoside-7-O-glucosyltransferase 1, putative, expressed	LOC_Os01g08110.1
									UDP-glucoronosyl and UDP-glucosyl transferase domain containing protein, expressed//UDP-glycosyltransferase	LOC_Os01g08440.1
									UDP-glucoronosyl and UDP-glucosyl transferase, putative, expressed//UDP-glycosyltransferase activity//metabolic process//transferase activity, transferring hexosyl groups//secretion by cell//UDP-glycosyltransferase	LOC_Os01g41430.1	vesicle
									UDP-glucoronosyl and UDP-glucosyl transferase domain containing protein//UDP-glycosyltransferase	LOC_Os01g41450.1
									hydroquinone glucosyltransferase, putative	LOC_Os01g43270.1
									hydroquinone glucosyltransferase, putative, expressed	LOC_Os01g43280.1
									anthocyanin 3-O-beta-glucosyltransferase, putative, expressed//UDP-glycosyltransferase	LOC_Os01g45110.1
									anthocyanin 3-O-beta-glucosyltransferase, putative, expressed//UDP-glycosyltransferase	LOC_Os01g45140.1
									limonoid UDP-glucosyltransferase, putative, expressed	LOC_Os01g49230.1
									limonoid UDP-glucosyltransferase, putative, expressed	LOC_Os01g49240.1
									UDP-glucoronosyl and UDP-glucosyl transferase domain containing protein, expressed//UDP-glycosyltransferase	LOC_Os01g50200.1
									anthocyanidin 5,3-O-glucosyltransferase, putative, expressed	LOC_Os01g53330.1
									anthocyanidin 5,3-O-glucosyltransferase, putative, expressed	LOC_Os01g53350.1
									anthocyanidin 5,3-O-glucosyltransferase, putative, expressed	LOC_Os01g53370.1
									glucosyltransferase, putative, expressed//UDP-glycosyltransferase	LOC_Os01g53390.1
									anthocyanidin 5,3-O-glucosyltransferase, putative, expressed	LOC_Os01g53420.1
									anthocyanidin 5,3-O-glucosyltransferase, putative, expressed	LOC_Os01g53430.1
									anthocyanidin 5,3-O-glucosyltransferase, putative, expressed	LOC_Os01g53460.1
									cytokinin-N-glucosyltransferase 1, putative, expressed	LOC_Os01g59100.1
									indole-3-acetate beta-glucosyltransferase, putative, expressed	LOC_Os01g59110.1
									anthocyanidin 5,3-O-glucosyltransferase, putative, expressed	LOC_Os01g64910.1
									limonoid UDP-glucosyltransferase, putative, expressed	LOC_Os02g09510.1
									flavonol-3-O-glycoside-7-O-glucosyltransferase 1, putative, expressed	LOC_Os02g11110.1
									cytokinin-O-glucosyltransferase 3, putative, expressed	LOC_Os02g11130.1
									UDP-glucoronosyl and UDP-glucosyl transferase, putative, expressed//UDP-glycosyltransferase	LOC_Os02g11640.1
									glucosyltransferase, putative, expressed//UDP-glycosyltransferase	LOC_Os02g11680.1
									cytokinin-O-glucosyltransferase 3, putative, expressed	LOC_Os02g11700.1
									UDP-glucoronosyl and UDP-glucosyl transferase domain containing protein	LOC_Os02g14540.1
									hydroquinone glucosyltransferase, putative, expressed	LOC_Os02g14570.1
									UDP-glucoronosyl and UDP-glucosyl transferase domain containing protein	LOC_Os02g14590.1
									hydroquinone glucosyltransferase, putative, expressed	LOC_Os02g14630.1
									UDP-glucoronosyl and UDP-glucosyl transferase domain containing protein, expressed	LOC_Os02g14680.1
									cytokinin-O-glucosyltransferase 2, putative, expressed//UDP-glycosyltransferase//transferase, transferring glycosyl groups	LOC_Os02g28900.1
									cytokinin-O-glucosyltransferase 2, putative//UDP-glycosyltransferase//transferase, transferring glycosyl groups	LOC_Os02g36810.1
									cytokinin-O-glucosyltransferase 2, putative, expressed//UDP-glycosyltransferase//transferase, transferring glycosyl groups	LOC_Os02g36830.1
									cytokinin-O-glucosyltransferase 2, putative, expressed//UDP-glycosyltransferase//transferase, transferring glycosyl groups	LOC_Os02g36840.1
									UDP-glucoronosyl/UDP-glucosyl transferase family protein, putative, expressed//UDP-glycosyltransferase	LOC_Os02g42280.1
									cytokinin-O-glucosyltransferase 2, putative, expressed	LOC_Os02g51900.1
									cytokinin-O-glucosyltransferase 2, putative, expressed	LOC_Os02g51910.1
									cytokinin-O-glucosyltransferase 2, putative, expressed//UDP-glycosyltransferase//transferase, transferring glycosyl groups	LOC_Os02g51930.1
									UDP-glucoronosyl and UDP-glucosyl transferase, putative, expressed//UDP-glycosyltransferase	LOC_Os03g11350.1	membrane
									digalactosyldiacylglycerol synthase, chloroplast precursor, putative, expressed//UDP-galactose:MGDG galactosyltransferase//UDP-glycosyltransferase	LOC_Os03g11560.1
									digalactosyldiacylglycerol synthase, chloroplast precursor, putative, expressed//UDP-galactose:MGDG galactosyltransferase//UDP-glycosyltransferase	LOC_Os03g16140.1
									cytokinin-O-glucosyltransferase 3, putative	LOC_Os03g24430.1
									indole-3-acetate beta-glucosyltransferase, putative//UDP-glycosyltransferase//transferase, transferring glycosyl groups	LOC_Os03g48740.1
									UDP-glucoronosyl and UDP-glucosyl transferase domain containing protein, expressed//UDP-glycosyltransferase	LOC_Os03g55010.1
									UDP-glucoronosyl and UDP-glucosyl transferase domain containing protein, expressed//UDP-glycosyltransferase	LOC_Os03g55020.1
									UDP-glucoronosyl and UDP-glucosyl transferase domain containing protein, expressed//UDP-glycosyltransferase	LOC_Os03g55030.1
									UDP-glucoronosyl and UDP-glucosyl transferase domain containing protein, expressed//UDP-glycosyltransferase	LOC_Os03g55040.1
									UDP-glucoronosyl and UDP-glucosyl transferase domain containing protein, expressed//UDP-glycosyltransferase	LOC_Os03g55050.1
									glucosyl transferase, putative	LOC_Os03g59990.1
									cytokinin-N-glucosyltransferase 1, putative, expressed//UDP-glycosyltransferase//transferase, transferring hexosyl groups//transferase	LOC_Os03g60960.1
									anthocyanidin 5,3-O-glucosyltransferase, putative, expressed	LOC_Os03g62480.1
									indole-3-acetate beta-glucosyltransferase, putative//UDP-glycosyltransferase//transferase, transferring glycosyl groups	LOC_Os04g12678.1
									N-hydroxythioamide S-beta-glucosyltransferase, putative//UDP-glycosyltransferase//transferase, transferring glycosyl groups	LOC_Os04g12690.1
									indole-3-acetate beta-glucosyltransferase, putative	LOC_Os04g12710.1
									indole-3-acetate beta-glucosyltransferase, putative, expressed//UDP-glycosyltransferase//transferase, transferring glycosyl groups	LOC_Os04g12720.1
									indole-3-acetate beta-glucosyltransferase, putative//UDP-glycosyltransferase//transferase, transferring glycosyl groups	LOC_Os04g12950.1
									UDP-glucoronosyl/UDP-glucosyl transferase, putative, expressed//UDP-glycosyltransferase//transferase, transferring glycosyl groups	LOC_Os04g12960.1
									UDP-glucoronosyl/UDP-glucosyl transferase, putative, expressed//UDP-glycosyltransferase//transferase, transferring glycosyl groups	LOC_Os04g12970.1
									UDP-glucoronosyl/UDP-glucosyl transferase, putative, expressed//UDP-glycosyltransferase//transferase, transferring glycosyl groups	LOC_Os04g12980.1
									UDP-glucoronosyl and UDP-glucosyl transferase, putative, expressed//UDP-glycosyltransferase	LOC_Os04g20260.1
									UDP-glucoronosyl/UDP-glucosyl transferase, putative, expressed//UDP-glycosyltransferase	LOC_Os04g20330.1
									cytokinin-O-glucosyltransferase 1, putative, expressed//UDP-glycosyltransferase	LOC_Os04g20400.1
									UDP-glucoronosyl and UDP-glucosyl transferase domain containing protein, expressed//UDP-glycosyltransferase	LOC_Os04g20474.1
									anthocyanidin 3-O-glucosyltransferase, putative, expressed//UDP-glycosyltransferase	LOC_Os04g20540.1
									anthocyanin 3-O-beta-glucosyltransferase, putative, expressed//UDP-glycosyltransferase//transferase, transferring glycosyl groups	LOC_Os04g24110.1
									cytokinin-O-glucosyltransferase 2, putative, expressed//UDP-glycosyltransferase//transferase, transferring glycosyl groups	LOC_Os04g24850.1
									cytokinin-O-glucosyltransferase 2, putative, expressed//UDP-glycosyltransferase//transferase, transferring glycosyl groups	LOC_Os04g25370.1
									cytokinin-O-glucosyltransferase 2, putative, expressed//UDP-glycosyltransferase//transferase, transferring glycosyl groups	LOC_Os04g25380.1
									cytokinin-O-glucosyltransferase 2, putative, expressed//UDP-glycosyltransferase//transferase, transferring glycosyl groups	LOC_Os04g25440.1
									cytokinin-O-glucosyltransferase 2, putative, expressed//UDP-glycosyltransferase//transferase, transferring glycosyl groups	LOC_Os04g25490.1
									cytokinin-O-glucosyltransferase 2, putative, expressed//UDP-glycosyltransferase//transferase, transferring glycosyl groups	LOC_Os04g25800.1
									cytokinin-O-glucosyltransferase 2, putative//UDP-glycosyltransferase//transferase, transferring glycosyl groups	LOC_Os04g25970.1
									cytokinin-O-glucosyltransferase 2, putative, expressed//UDP-glycosyltransferase//transferase, transferring glycosyl groups	LOC_Os04g25980.1
									cytokinin-O-glucosyltransferase 2, putative, expressed//UDP-glycosyltransferase//transferase, transferring glycosyl groups	LOC_Os04g37820.1
									UDP-glucoronosyl and UDP-glucosyl transferase domain containing protein, expressed//UDP-glycosyltransferase	LOC_Os04g42690.1
									cytokinin-O-glucosyltransferase 3, putative, expressed	LOC_Os04g44240.1
									cytokinin-O-glucosyltransferase 3, putative, expressed	LOC_Os04g44250.1
									UDP-glucoronosyl and UDP-glucosyl transferase domain containing protein, expressed//UDP-glycosyltransferase	LOC_Os04g44354.1
									indole-3-acetate beta-glucosyltransferase, putative, expressed//transferase, transferring glycosyl groups//UDP-glycosyltransferase	LOC_Os04g55680.1
									cytokinin-O-glucosyltransferase 1, putative, expressed	LOC_Os05g08480.1
									cytokinin-O-glucosyltransferase 1, putative	LOC_Os05g08490.1
									glucosyltransferase, putative	LOC_Os05g08510.1
									hydroquinone glucosyltransferase, putative, expressed//UDP-glycosyltransferase//transferase, transferring glycosyl groups	LOC_Os05g12450.1
									indole-3-acetate beta-glucosyltransferase, putative, expressed	LOC_Os05g41400.1
									anthocyanidin 5,3-O-glucosyltransferase, putative, expressed	LOC_Os05g45080.1
									anthocyanidin 5,3-O-glucosyltransferase, putative, expressed	LOC_Os05g45090.1
									anthocyanidin 5,3-O-glucosyltransferase, putative, expressed	LOC_Os05g45100.1
									anthocyanidin 5,3-O-glucosyltransferase, putative, expressed	LOC_Os05g45110.1
									glucosyl transferase, putative, expressed	LOC_Os05g45140.1
									anthocyanidin 5,3-O-glucosyltransferase, putative	LOC_Os05g45150.1
									glucosyl transferase, putative, expressed	LOC_Os05g45170.1
									anthocyanidin 5,3-O-glucosyltransferase, putative, expressed//UDP-glycosyltransferase	LOC_Os05g45180.1
									anthocyanidin 5,3-O-glucosyltransferase, putative, expressed	LOC_Os05g45200.1
									UDP-glucoronosyl and UDP-glucosyl transferase domain containing protein, expressed//UDP-glycosyltransferase	LOC_Os05g47950.1
									anthocyanidin 3-O-glucosyltransferase, putative, expressed	LOC_Os06g09240.1
									cytokinin-O-glucosyltransferase 2, putative	LOC_Os06g11710.1
									cytokinin-O-glucosyltransferase 2, putative, expressed	LOC_Os06g11720.1
									anthocyanin 3-O-beta-glucosyltransferase, putative, expressed//transferase, transferring glycosyl groups//UDP-glycosyltransferase	LOC_Os06g17020.1
									UDP-glycosyltransferase, putative//transferase, transferring glycosyl groups//UDP-glycosyltransferase	LOC_Os06g17090.1
									UDP-glucoronosyl and UDP-glucosyl transferase domain containing protein//transferase, transferring glycosyl groups//UDP-glycosyltransferase	LOC_Os06g17120.1
									UDP-glucoronosyl and UDP-glucosyl transferase domain containing protein//transferase, transferring glycosyl groups//UDP-glycosyltransferase	LOC_Os06g17140.1
									anthocyanidin 3-O-glucosyltransferase, putative//transferase, transferring glycosyl groups//UDP-glycosyltransferase	LOC_Os06g17250.1
									UDP-glucoronosyl and UDP-glucosyl transferase domain containing protein, expressed//transferase, transferring glycosyl groups//UDP-glycosyltransferase	LOC_Os06g17260.1	membrane
									anthocyanidin 5,3-O-glucosyltransferase, putative, expressed	LOC_Os06g23560.1
									UDP-glucoronosyl and UDP-glucosyl transferase domain containing protein, expressed//UDP-glycosyltransferase	LOC_Os06g39270.1
									anthocyanidin 3-O-glucosyltransferase, putative, expressed	LOC_Os07g05420.1
									cytokinin-N-glucosyltransferase 1, putative, expressed//UDP-glycosyltransferase//transferase, transferring hexosyl groups//transferase	LOC_Os07g13634.1
									UDP-glucoronosyl and UDP-glucosyl transferase domain containing protein, expressed//UDP-glycosyltransferase//transferase, transferring hexosyl groups//transferase	LOC_Os07g13660.1
									UDP-glucoronosyl and UDP-glucosyl transferase domain containing protein, expressed//UDP-glycosyltransferase//transferase, transferring hexosyl groups//transferase	LOC_Os07g13770.1
									cytokinin-N-glucosyltransferase, putative, expressed//UDP-glycosyltransferase//transferase, transferring hexosyl groups//transferase	LOC_Os07g13800.1
									cytokinin-N-glucosyltransferase 1, putative, expressed//UDP-glycosyltransferase//transferase, transferring hexosyl groups//transferase	LOC_Os07g13810.1
									cytokinin-N-glucosyltransferase 1, putative, expressed//UDP-glycosyltransferase//transferase, transferring hexosyl groups//transferase	LOC_Os07g13940.1
									glucosyltransferase-11, putative	LOC_Os07g14630.1
									cytokinin-O-glucosyltransferase 2, putative, expressed	LOC_Os07g30330.1
									indole-3-acetate beta-glucosyltransferase, putative, expressed	LOC_Os07g30369.1
									indole-3-acetate beta-glucosyltransferase, putative	LOC_Os07g30469.1
									cytokinin-O-glucosyltransferase 2, putative, expressed	LOC_Os07g30610.1
									cytokinin-O-glucosyltransferase 2, putative, expressed	LOC_Os07g30620.1
									indole-3-acetate beta-glucosyltransferase, putative, expressed	LOC_Os07g30690.1
									UDP-glucoronosyl and UDP-glucosyl transferase domain containing protein, expressed	LOC_Os07g30760.1
									UDP-glucoronosyl and UDP-glucosyl transferase domain containing protein, expressed//UDP-glycosyltransferase//transferase, transferring glycosyl groups	LOC_Os07g31960.1
									UDP-glucoronosyl and UDP-glucosyl transferase domain containing protein, expressed//UDP-glycosyltransferase//transferase, transferring glycosyl groups	LOC_Os07g32010.1
									UDP-glucoronosyl/UDP-glucosyl transferase, putative, expressed//UDP-glycosyltransferase//transferase, transferring glycosyl groups	LOC_Os07g32060.1
									conserved hypothetical protein	LOC_Os07g32070.1
									anthocyanidin 5,3-O-glucosyltransferase, putative, expressed//UDP-glycosyltransferase//transferase, transferring glycosyl groups	LOC_Os07g32620.1
									UDP-glucoronosyl and UDP-glucosyl transferase domain containing protein, expressed//UDP-glycosyltransferase//transferase, transferring glycosyl groups	LOC_Os07g32630.1
									UDP-glucoronosyl and UDP-glucosyl transferase domain containing protein, expressed//UDP-glycosyltransferase//transferase, transferring glycosyl groups	LOC_Os07g37690.1
									UDP-glucoronosyl and UDP-glucosyl transferase domain containing protein	LOC_Os07g42970.1
									cytokinin-O-glucosyltransferase 2, putative	LOC_Os08g07170.1
									cytokinin-O-glucosyltransferase 2, putative	LOC_Os08g07180.1
									UDP-glucoronosyl/UDP-glucosyl transferase, putative	LOC_Os08g07200.1
									glycosyltransferase, putative	LOC_Os08g07270.1
									cytokinin-O-glucosyltransferase 2, putative//UDP-glycosyltransferase//transferase, transferring glycosyl groups	LOC_Os08g31200.1
									cytokinin-O-glucosyltransferase 1, putative//transferase, transferring glycosyl groups//UDP-glycosyltransferase	LOC_Os08g38110.1
									cytokinin-O-glucosyltransferase 1, putative//transferase, transferring glycosyl groups//UDP-glycosyltransferase	LOC_Os08g38130.1
									cytokinin-O-glucosyltransferase, putative//transferase, transferring glycosyl groups//UDP-glycosyltransferase	LOC_Os08g38160.1
									cytokinin-O-glucosyltransferase 2, putative, expressed	LOC_Os09g03140.1
									cytokinin-O-glucosyltransferase 1, putative, expressed//UDP-glycosyltransferase//transferase, transferring glycosyl groups	LOC_Os09g16030.1
									UDP-glucoronosyl/UDP-glucosyl transferase, putative, expressed//UDP-glycosyltransferase//transferase, transferring glycosyl groups	LOC_Os09g16090.1
									UDP-glucoronosyl and UDP-glucosyl transferase domain containing protein, expressed//UDP-glycosyltransferase//transferase, transferring glycosyl groups	LOC_Os09g21160.1
									glucosyltransferase, putative	LOC_Os09g21170.1
									monogalactosyldiacylglycerol synthase, putative, expressed//1,2-diacylglycerol 3-beta-galactosyltransferase//UDP-glycosyltransferase//transferase, transferring glycosyl groups	LOC_Os09g25580.1	membrane
									glucosyl transferase, putative, expressed	LOC_Os09g30510.1
									UDP-glucoronosyl and UDP-glucosyl transferase domain containing protein, expressed//UDP-glycosyltransferase	LOC_Os09g30980.1
									UDP-glucoronosyl and UDP-glucosyl transferase domain containing protein, expressed//UDP-glycosyltransferase//transferase, transferring glycosyl groups	LOC_Os09g34214.1
									UDP-glucoronosyl/UDP-glucosyl transferase, putative, expressed//UDP-glycosyltransferase//transferase, transferring glycosyl groups	LOC_Os09g34230.1
									UDP-glucoronosyl and UDP-glucosyl transferase domain containing protein, expressed//UDP-glycosyltransferase//transferase, transferring glycosyl groups	LOC_Os09g34250.1
									UDP-glucoronosyl and UDP-glucosyl transferase domain containing protein//UDP-glycosyltransferase//transferase, transferring glycosyl groups	LOC_Os09g34270.1
									anthocyanidin 5,3-O-glucosyltransferase, putative, expressed	LOC_Os10g07970.1	membrane
									cytokinin-O-glucosyltransferase 3, putative, expressed	LOC_Os10g09990.1
									UDP-glucoronosyl/UDP-glucosyl transferase family protein, putative//UDP-glycosyltransferase	LOC_Os10g12120.1
									UDP-glucoronosyl and UDP-glucosyl transferase domain containing protein, expressed//transferase, transferring glycosyl groups//UDP-glycosyltransferase	LOC_Os10g30560.1
									anthocyanin 5-O-glucosyltransferase, putative, expressed//UDP-glycosyltransferase	LOC_Os11g04860.1
									cytokinin-N-glucosyltransferase 1, putative, expressed//UDP-glycosyltransferase//transferase, transferring hexosyl groups//transferase	LOC_Os11g25454.1	membrane
									cytokinin-N-glucosyltransferase 1, putative, expressed	LOC_Os11g25730.1
									indole-3-acetate beta-glucosyltransferase, putative	LOC_Os11g25990.1
									UDP-glucoronosyl/UDP-glucosyl transferase, putative, expressed	LOC_Os11g38650.1
cellulose biosynthesis	up	up	higher/lower	higher/lower					endoglucanase precursor, putative, expressed//hydrolase, hydrolyzing O-glycosyl compounds	LOC_Os01g12070.1	extracellular space
									endoglucanase, putative, expressed//hydrolase, hydrolyzing O-glycosyl compounds	LOC_Os02g53820.1	extracellular space
									endoglucanase, putative, expressed//hydrolase, hydrolyzing O-glycosyl compounds//cellulase	LOC_Os03g52630.1	membrane
									endoglucanase, putative, expressed//hydrolase, hydrolyzing O-glycosyl compounds//cellulase	LOC_Os03g21210.1	membrane
									endoglucanase, putative//hydrolase, hydrolyzing O-glycosyl compounds	LOC_Os04g36610.1	extracellular space
									endoglucanase, putative//hydrolase, hydrolyzing O-glycosyl compounds	LOC_Os05g03840.1	extracellular space
									endoglucanase, putative, expressed//hydrolase, hydrolyzing O-glycosyl compounds	LOC_Os09g36060.1	extracellular space
									endoglucanase, putative, expressed//cellulase//hydrolase, hydrolyzing O-glycosyl compounds	LOC_Os01g21070.1
									glycosyl hydrolases family 17, putative, expressed//cellulase//hydrolase, hydrolyzing O-glycosyl compounds//glucan 1,3-beta-glucosidase	LOC_Os01g51570.1
									glycosyl hydrolases family 17, putative, expressed//cellulase//hydrolase, hydrolyzing O-glycosyl compounds//glucan 1,3-beta-glucosidase	LOC_Os01g71340.1
									glycosyl hydrolases family 17, putative, expressed//cellulase//hydrolase, hydrolyzing O-glycosyl compounds//glucan 1,3-beta-glucosidase	LOC_Os01g71350.1
									glycosyl hydrolases family 17, putative, expressed//cellulase//hydrolase, hydrolyzing O-glycosyl compounds//glucan 1,3-beta-glucosidase	LOC_Os01g71380.1
									glycosyl hydrolases family 17, putative, expressed//cellulase//hydrolase, hydrolyzing O-glycosyl compounds//glucan 1,3-beta-glucosidase	LOC_Os01g71400.1
									glycosyl hydrolases family 17, putative, expressed//cellulase//hydrolase, hydrolyzing O-glycosyl compounds//glucan 1,3-beta-glucosidase	LOC_Os01g71410.1
									glycosyl hydrolases family 17, putative, expressed//cellulase//hydrolase, hydrolyzing O-glycosyl compounds//glucan 1,3-beta-glucosidase	LOC_Os01g71474.1
									glycosyl hydrolases family 17, putative//cellulase//hydrolase, hydrolyzing O-glycosyl compounds//glucan 1,3-beta-glucosidase	LOC_Os01g71650.1
									glycosyl hydrolases family 17, putative, expressed//cellulase//hydrolase, hydrolyzing O-glycosyl compounds//glucan 1,3-beta-glucosidase	LOC_Os01g71670.1
									glycosyl hydrolases family 17, putative//cellulase//hydrolase, hydrolyzing O-glycosyl compounds//glucan 1,3-beta-glucosidase	LOC_Os01g71680.1
									recA protein, expressed	LOC_Os01g71690.1
									glycosyl hydrolases family 17, putative, expressed//cellulase//hydrolase, hydrolyzing O-glycosyl compounds//glucan 1,3-beta-glucosidase	LOC_Os01g71810.1
									glycosyl hydrolases family 17, putative, expressed//cellulase//hydrolase, hydrolyzing O-glycosyl compounds//glucan 1,3-beta-glucosidase	LOC_Os01g71820.1
									glycosyl hydrolases family 17, putative, expressed//cellulase//hydrolase, hydrolyzing O-glycosyl compounds//glucan 1,3-beta-glucosidase	LOC_Os01g71830.1
									glycosyl hydrolases family 17, putative, expressed//cellulase//hydrolase, hydrolyzing O-glycosyl compounds//glucan 1,3-beta-glucosidase	LOC_Os01g71860.1
									endoglucanase, putative, expressed//cellulase//hydrolase, hydrolyzing O-glycosyl compounds	LOC_Os02g50040.1	extracellular space
									glycosyl hydrolases family 17, putative//cellulase//hydrolase, hydrolyzing O-glycosyl compounds//glucan 1,3-beta-glucosidase	LOC_Os03g40330.1
									lichenase-2 precursor, putative//cellulase//hydrolase, hydrolyzing O-glycosyl compounds//glucan 1,3-beta-glucosidase	LOC_Os03g56130.1
									cellulase, putative, expressed	LOC_Os05g15510.1
									glycosyl hydrolases family 17, putative, expressed//cellulase//hydrolase, hydrolyzing O-glycosyl compounds//glucan 1,3-beta-glucosidase	LOC_Os05g31140.1
									endoglucanase, putative, expressed//cellulase//hydrolase, hydrolyzing O-glycosyl compounds	LOC_Os06g14540.1	extracellular space
									cellulase, putative, expressed	LOC_Os10g22570.1
									CESA4 - cellulose synthase, expressed	LOC_Os01g54620.1	membrane
									CSLE2 - cellulose synthase-like family E, expressed	LOC_Os02g49332.1	Golgi apparatus, membrane
									CESA5 - cellulose synthase, expressed	LOC_Os03g62090.1	plasma membrane
									CESA2 - cellulose synthase, expressed	LOC_Os03g59340.1	plasma membrane
									CSLH3 - cellulose synthase-like family H, expressed	LOC_Os04g35030.1
									CSLH2 - cellulose synthase-like family H, expressed	LOC_Os04g35020.1	Golgi apparatus, membrane
									CESA1 - cellulose synthase, expressed	LOC_Os05g08370.1	plasma membrane
									CESA11 - cellulose synthase	LOC_Os06g39970.1	plasma membrane
									CSLD5 - cellulose synthase-like family D, expressed	LOC_Os06g22980.1	Golgi apparatus, membrane
									cyclin-dependent kinase inhibitor, putative, expressed	LOC_Os06g11050.1
									CSLD2 - cellulose synthase-like family D, expressed	LOC_Os06g02180.1	Golgi apparatus, membrane
									CSLF3 - cellulose synthase-like family F; beta1,3;1,4 glucan synthase, expressed	LOC_Os07g36750.1	Golgi apparatus, membrane
									CSLF4 - cellulose synthase-like family F; beta1,3;1,4 glucan synthase	LOC_Os07g36740.1	Golgi apparatus, membrane
									CSLF1 - cellulose synthase-like family F; beta1,3;1,4 glucan synthase	LOC_Os07g36700.1	Golgi apparatus, membrane
									CSLF2 - cellulose synthase-like family F; beta1,3;1,4 glucan synthase, expressed	LOC_Os07g36690.1	Golgi apparatus, membrane
									conserved hypothetical protein	LOC_Os07g36680.1
									CSLF8 - cellulose synthase-like family F; beta1,3;1,4 glucan synthase, expressed	LOC_Os07g36630.1	Golgi apparatus, membrane
									CSLF9 - cellulose synthase-like family F; beta1,3;1,4 glucan synthase, expressed	LOC_Os07g36610.1	Golgi apparatus, membrane
									CESA3 - cellulose synthase, expressed	LOC_Os07g24190.1	plasma membrane
									CESA6 - cellulose synthase, expressed	LOC_Os07g14850.1	plasma membrane
									CESA8 - cellulose synthase, expressed	LOC_Os07g10770.1	plasma membrane
									CSLD3 - cellulose synthase-like family D, expressed	LOC_Os08g25710.1	membrane
									CSLF6 - cellulose synthase-like family F; beta1,3;1,4 glucan synthase, expressed	LOC_Os08g06380.1	Golgi apparatus, membrane
									CSLE6 - cellulose synthase-like family E, expressed	LOC_Os09g30130.1	Golgi apparatus, membrane
									CSLE1 - cellulose synthase-like family E, expressed	LOC_Os09g30120.1	Golgi apparatus, membrane
									CESA9 - cellulose synthase, expressed	LOC_Os09g25490.1	plasma membrane
									CSLD1 - cellulose synthase-like family D, expressed	LOC_Os10g42750.1	Golgi apparatus, membrane
									CESA7 - cellulose synthase, expressed	LOC_Os10g32980.1	plasma membrane
									CSLF7 - cellulose synthase-like family F; beta1,3;1,4 glucan synthase, expressed	LOC_Os10g20260.1	Golgi apparatus, membrane
									CSLH1 - cellulose synthase-like family H, expressed	LOC_Os10g20090.1	Golgi apparatus, membrane
									CSLD4 - cellulose synthase-like family D, expressed	LOC_Os12g36890.1	Golgi apparatus, membrane
									CESA10 - cellulose synthase, expressed	LOC_Os12g29300.1	membrane
									CSLC1 - cellulose synthase-like family C, expressed	LOC_Os01g56130.1	Golgi apparatus, membrane
									CSLA1 - cellulose synthase-like family A; mannan synthase, expressed//cellulose synthase//glucosyltransferase	LOC_Os02g09930.1	Golgi apparatus, membrane
									CSLA6 - cellulose synthase-like family A; mannan synthase, expressed	LOC_Os02g51060.1	Golgi apparatus, membrane
									CSLC7 - cellulose synthase-like family C, expressed	LOC_Os05g43530.1	Golgi apparatus, membrane
									CSLC2 - cellulose synthase-like family C, expressed	LOC_Os09g25900.1	Golgi apparatus, membrane
UDP-glucose conversion	up/down	up/down	lower	higher					phosphoglucomutase, putative, expressed//intramolecular transferase, phosphotransferases//phosphoglucomutase	LOC_Os03g50480.1
									expressed protein//intramolecular transferase, phosphotransferases	LOC_Os06g28194.1
									phosphoglucomutase, putative, expressed//phosphoglucomutase	LOC_Os07g26610.1
									phosphoglucomutase, putative, expressed//phosphoglucomutase	LOC_Os10g11140.1
									UTP--glucose-1-phosphate uridylyltransferase, putative, expressed	LOC_Os09g38030.1
									UTP--glucose-1-phosphate uridylyltransferase, putative//UTP-glucose-1-phosphate uridylyltransferase	LOC_Os01g15910.1
									mannose-1-phosphate guanyltransferase, putative, expressed	LOC_Os01g62840.1
									mannose-1-phosphate guanyltransferase, putative, expressed	LOC_Os03g11050.1
									mannose-1-phosphate guanyltransferase, putative, expressed	LOC_Os03g16150.1
									mannose-1-phosphate guanyltransferase, putative, expressed	LOC_Os08g13930.1
									soluble inorganic pyrophosphatase, putative, expressed	LOC_Os01g74350.1
									ubiquitin family domain containing protein, expressed	LOC_Os01g68950.1
									ubiquitin family domain containing protein, expressed	LOC_Os01g68940.1
									soluble inorganic pyrophosphatase, putative, expressed	LOC_Os01g64670.1
									expressed protein	LOC_Os01g47670.1
									ThiF family domain containing protein, putative, expressed//APG8 activating enzyme	LOC_Os01g42850.1
									inorganic H+ pyrophosphatase, putative, expressed	LOC_Os01g23580.1	membrane
									sas10/Utp3 family protein, expressed	LOC_Os01g01510.1
									inorganic H+ pyrophosphatase, putative, expressed	LOC_Os02g55890.1	membrane
									soluble inorganic pyrophosphatase, putative, expressed//pyrophosphatase	LOC_Os02g52940.1
									soluble inorganic pyrophosphatase, putative, expressed	LOC_Os02g47600.1
									inorganic H+ pyrophosphatase, putative, expressed//hydrogen-translocating pyrophosphatase	LOC_Os02g33490.1	membrane
									inorganic H+ pyrophosphatase, putative, expressed	LOC_Os02g09150.1	membrane
									Methyltransferase small domain containing protein, expressed//N-methyltransferase	LOC_Os03g60920.1
									Kinesin motor domain domain containing protein, expressed	LOC_Os03g39020.1
									ICE-like protease p20 domain containing protein, putative, expressed	LOC_Os03g27120.1
									SNF2 family N-terminal domain containing protein, expressed	LOC_Os03g22900.1
									ABC transporter, ATP-binding protein, putative, expressed	LOC_Os03g08380.1	membrane
									soluble inorganic pyrophosphatase, putative, expressed	LOC_Os04g59040.1
									soluble inorganic pyrophosphatase, putative, expressed	LOC_Os05g36260.1
									glycine-rich protein, putative, expressed	LOC_Os05g32580.1
									inorganic H+ pyrophosphatase, putative, expressed	LOC_Os05g06480.1	membrane
									soluble inorganic pyrophosphatase, putative, expressed	LOC_Os05g02310.1
									inorganic H+ pyrophosphatase, putative, expressed	LOC_Os06g43660.1	membrane
									inorganic H+ pyrophosphatase, putative, expressed	LOC_Os06g08080.1	membrane
									OsFBX295 - F-box domain containing protein, expressed	LOC_Os08g36010.1
									expressed protein	LOC_Os10g39510.1
									soluble inorganic pyrophosphatase, putative, expressed	LOC_Os10g26600.1
									expressed protein	LOC_Os11g02270.1
									expressed protein	LOC_Os12g02230.1
									NAD dependent epimerase/dehydratase family domain containing protein, expressed//UDP-glucose 4-epimerase//GDP-mannose 4,6-dehydratase//dTDP-glucose 4,6-dehydratase//dTDP-4-dehydrorhamnose reductase//3-beta-hydroxy-delta5-steroid dehydrogenase//UDP-arabinose 4-epimerase	LOC_Os04g52730.1	Golgi apparatus, membrane
									NAD dependent epimerase/dehydratase family protein, putative, expressed//UDP-glucose 4-epimerase	LOC_Os05g51670.1
									UDP-arabinose 4-epimerase 1, putative, expressed	LOC_Os07g04690.1	Golgi apparatus, membrane
									NAD dependent epimerase/dehydratase family protein, putative, expressed//UDP-glucose 4-epimerase	LOC_Os08g28730.1
									NAD dependent epimerase/dehydratase family protein, putative, expressed//UDP-glucose 4-epimerase//GDP-mannose 4,6-dehydratase//dTDP-glucose 4,6-dehydratase//dTDP-4-dehydrorhamnose reductase//3-beta-hydroxy-delta5-steroid dehydrogenase//UDP-arabinose 4-epimerase	LOC_Os08g03570.1	Golgi apparatus, membrane
									UDP-glucose 4-epimerase, putative, expressed	LOC_Os09g35800.1
									NAD dependent epimerase/dehydratase family protein, putative, expressed//UDP-glucose 4-epimerase	LOC_Os09g15420.1
									dihydroflavonol-4-reductase, putative, expressed	LOC_Os01g74660.1
									NAD dependent epimerase/dehydratase family protein, putative, expressed//UDP-glucose 4-epimerase//3-beta-hydroxy-delta5-steroid dehydrogenase	LOC_Os02g35039.1
									NAD dependent epimerase/dehydratase family protein, putative, expressed//UDP-glucose 4-epimerase//dTDP-glucose 4,6-dehydratase//dTDP-4-dehydrorhamnose reductase//3-beta-hydroxy-delta5-steroid dehydrogenase	LOC_Os02g48460.1	ribosome
									UDP-glucuronate 4-epimerase, putative, expressed//3-beta-hydroxy-delta5-steroid dehydrogenase//GDP-mannose 4,6-dehydratase//UDP-glucose 4-epimerase//dTDP-glucose 4,6-dehydratase	LOC_Os02g54890.1
									methionine adenosyltransferase regulatory beta subunit-related, putative, expressed//3-beta-hydroxy-delta5-steroid dehydrogenase//UDP-glucose 4-epimerase//dTDP-4-dehydrorhamnose reductase//dTDP-glucose 4,6-dehydratase	LOC_Os02g57990.1
									dihydroflavonol-4-reductase, putative, expressed//3-beta-hydroxy-delta5-steroid dehydrogenase//GDP-mannose 4,6-dehydratase//UDP-glucose 4-epimerase//dTDP-glucose 4,6-dehydratase	LOC_Os03g08624.1
									UDP-glucuronate 4-epimerase, putative, expressed//UDP-glucose 4-epimerase//GDP-mannose 4,6-dehydratase//dTDP-glucose 4,6-dehydratase//dTDP-4-dehydrorhamnose reductase//3-beta-hydroxy-delta5-steroid dehydrogenase	LOC_Os03g14540.1
									NAD dependent epimerase/dehydratase family domain containing protein, expressed	LOC_Os03g16980.1
									NAD dependent epimerase/dehydratase family domain containing protein, expressed//3-beta-hydroxy-delta5-steroid dehydrogenase//GDP-mannose 4,6-dehydratase//UDP-glucose 4-epimerase//dTDP-4-dehydrorhamnose reductase//dTDP-glucose 4,6-dehydratase	LOC_Os03g17000.1
									NAD dependent epimerase/dehydratase family protein, putative, expressed//UDP-glucose 4-epimerase//dTDP-glucose 4,6-dehydratase//dTDP-4-dehydrorhamnose reductase//3-beta-hydroxy-delta5-steroid dehydrogenase	LOC_Os03g29150.1
									sterol-4-alpha-carboxylate 3-dehydrogenase, decarboxylating, putative, expressed//UDP-glucose 4-epimerase//dTDP-glucose 4,6-dehydratase//dTDP-4-dehydrorhamnose reductase//3-beta-hydroxy-delta5-steroid dehydrogenase	LOC_Os03g29170.1	endoplasmic reticulum
									cinnamoyl CoA reductase, putative, expressed//UDP-glucose 4-epimerase//cinnamoyl-CoA reductase//3-beta-hydroxy-delta5-steroid dehydrogenase	LOC_Os03g60380.1
									GDP-mannose 4,6 dehydratase 2, putative, expressed//GDP-mannose 4,6-dehydratase//UDP-glucose 4-epimerase//dTDP-glucose 4,6-dehydratase//dTDP-4-dehydrorhamnose reductase	LOC_Os06g04620.1
									NAD dependent epimerase/dehydratase family protein, putative, expressed//3-beta-hydroxy-delta5-steroid dehydrogenase//GDP-mannose 4,6-dehydratase//UDP-glucose 4-epimerase//dTDP-glucose 4,6-dehydratase	LOC_Os06g08810.1
									synthase, putative, expressed//UDP-glucose 4-epimerase//dTDP-4-dehydrorhamnose reductase//dTDP-glucose 4,6-dehydratase//GDP-L-fucose synthase	LOC_Os06g44260.1
									synthase, putative, expressed//UDP-glucose 4-epimerase//dTDP-4-dehydrorhamnose reductase//dTDP-glucose 4,6-dehydratase//GDP-L-fucose synthase	LOC_Os06g44270.1
									NAD dependent epimerase/dehydratase family protein, putative, expressed//UDP-glucose 4-epimerase	LOC_Os07g11110.1
									UDP-glucuronate 4-epimerase, putative, expressed	LOC_Os08g41440.1
									uncharacterized protein ycf39, putative, expressed//3-beta-hydroxy-delta5-steroid dehydrogenase//UDP-glucose 4-epimerase//dihydrodipicolinate reductase	LOC_Os08g44000.1
									reductase, putative, expressed//cinnamoyl-CoA reductase//UDP-glucose 4-epimerase//3-beta-hydroxy-delta5-steroid dehydrogenase	LOC_Os09g31490.1
									dihydroflavonol-4-reductase, putative, expressed	LOC_Os09g31498.1
									dehydrogenase, putative, expressed//cinnamoyl-CoA reductase//UDP-glucose 4-epimerase//3-beta-hydroxy-delta5-steroid dehydrogenase	LOC_Os09g31502.1
									dihydroflavonol-4-reductase, putative, expressed	LOC_Os09g31506.1
									dihydroflavonol-4-reductase, putative, expressed	LOC_Os09g31514.1
									UDP-glucuronate 4-epimerase, putative, expressed	LOC_Os09g32670.1
									sterol-4-alpha-carboxylate 3-dehydrogenase, decarboxylating, putative, expressed	LOC_Os09g34090.1	endoplasmic reticulum
glycolysis I	up/down	up/down		higher					transporter family protein, putative, expressed	LOC_Os02g17500.1	membrane
									glucose-6-phosphate isomerase, putative, expressed//glucose-6-phosphate isomerase	LOC_Os03g56460.1	cytosol
									glucose-6-phosphate isomerase, putative, expressed//glucose-6-phosphate isomerase	LOC_Os06g14510.1	cytosol
									glucose-6-phosphate isomerase, putative, expressed	LOC_Os08g37380.1
									glucose-6-phosphate isomerase, putative, expressed	LOC_Os09g29070.1
									6-phosphofructokinase, putative, expressed	LOC_Os01g53680.1	cytosol
									6-phosphofructokinase, putative, expressed	LOC_Os01g09570.1	cytosol
									expressed protein	LOC_Os02g51820.1	cytosol
									aspartic proteinase nepenthesin-2 precursor, putative, expressed	LOC_Os02g48860.1	cytosol
									pyrophosphate--fructose 6-phosphate 1-phosphotransferase subunit alpha, putative, expressed//6-phosphofructokinase	LOC_Os02g48360.1	cytosol
									kinase, pfkB family, putative, expressed//adenosine kinase//6-phosphofructokinase	LOC_Os02g41590.1	cytosol
									pyridoxal biosynthesis protein PDX2, putative, expressed//imidazoleglycerol phosphate synthase	LOC_Os02g03740.1	cytosol
									tubulin/FtsZ domain containing protein, putative, expressed	LOC_Os03g44420.1	cytosol
									expressed protein	LOC_Os03g29730.1	cytosol
									L-asparaginase 4 precursor, putative, expressed	LOC_Os04g58600.1
									homeobox and START domains containing protein, putative, expressed	LOC_Os04g48070.1	cytosol
									kinase, pfkB family, putative, expressed//adenosine kinase//6-phosphofructokinase	LOC_Os04g43750.1	cytosol
									circumsporozoite protein, putative, expressed	LOC_Os04g40190.1	cytosol
									6-phosphofructokinase 2, putative, expressed	LOC_Os04g39420.1	cytosol
									transporter family protein, putative	LOC_Os04g38010.1	cytosol, membrane
									6-phosphofructokinase, putative, expressed	LOC_Os05g44922.1	cytosol
									6-phosphofructokinase, putative, expressed	LOC_Os05g10650.1	cytosol
									ZOS5-03 - C2H2 zinc finger protein, expressed	LOC_Os05g03020.1	cytosol
									pyrophosphate--fructose 6-phosphate 1-phosphotransferase subunit alpha, putative, expressed//6-phosphofructokinase	LOC_Os06g22060.1	cytosol
									pyrophosphate--fructose 6-phosphate 1-phosphotransferase subunit beta, putative, expressed//6-phosphofructokinase	LOC_Os06g13810.1	cytosol
									6-phosphofructokinase, putative, expressed	LOC_Os06g05860.1	cytosol
									phosphofructokinase, putative	LOC_Os08g34050.1	cytosol
									pyrophosphate--fructose 6-phosphate 1-phosphotransferase subunit alpha, putative, expressed	LOC_Os08g25720.1	cytosol
									kinesin motor domain containing protein, putative, expressed	LOC_Os08g02380.1
									phosphofructokinase, putative, expressed//6-phosphofructokinase	LOC_Os09g30240.1	cytosol
									phosphofructokinase, putative, expressed	LOC_Os09g24910.1	cytosol
									pyrophosphate--fructose 6-phosphate 1-phosphotransferase subunit alpha, putative, expressed	LOC_Os09g12650.1	cytosol
									phosphofructokinase, putative, expressed	LOC_Os10g26570.1	cytosol
									dirigent, putative, expressed	LOC_Os11g42500.1	cytosol, membrane
									expressed protein	LOC_Os11g30200.1	cytosol
									dirigent, putative, expressed	LOC_Os11g10870.1	cytosol
									9-cis-epoxycarotenoid dioxygenase 1, chloroplast precursor, putative, expressed//9-cis-epoxycarotenoid dioxygenase	LOC_Os12g42280.1	cytosol
									glycerol-3-phosphate acyltransferase, putative//1-acylglycerol-3-phosphate O-acyltransferase	LOC_Os12g37600.1	cytosol, membrane
									fructose-1,6-bisphosphatase, putative, expressed//fructose-bisphosphatase//phosphoric ester hydrolase	LOC_Os01g64660.1	membrane
									fructose-1,6-bisphosphatase, putative, expressed//fructose-bisphosphatase//phosphoric ester hydrolase	LOC_Os03g16050.1
									fructose-1,6-bisphosphatase, putative, expressed//fructose-bisphosphatase//phosphoric ester hydrolase	LOC_Os05g36270.1
									fructose-bisphospate aldolase isozyme, putative, expressed//fructose-bisphosphate aldolase	LOC_Os01g67860.1
									fructose-bisphospate aldolase isozyme, putative, expressed//fructose-bisphosphate aldolase	LOC_Os01g02880.1
									fructose-bisphospate aldolase isozyme, putative, expressed//fructose-bisphosphate aldolase	LOC_Os05g33380.1
									fructose-bisphospate aldolase isozyme, putative, expressed//fructose-bisphosphate aldolase	LOC_Os06g40640.1
									NAD binding domain of 6-phosphogluconate dehydrogenase containing protein, expressed//fructose-bisphosphate aldolase	LOC_Os06g14740.1
									expressed protein	LOC_Os07g15130.1
									fructose-bisphospate aldolase isozyme, putative, expressed//fructose-bisphosphate aldolase	LOC_Os08g02700.1
									expressed protein	LOC_Os09g02540.1
									fructose-bisphospate aldolase isozyme, putative, expressed//fructose-bisphosphate aldolase	LOC_Os10g08022.1
									fructose-bisphospate aldolase isozyme, putative, expressed	LOC_Os11g07020.1
									S1 RNA binding domain containing protein, expressed//fructose-bisphosphate aldolase	LOC_Os02g02390.1
									triosephosphate isomerase, cytosolic, putative, expressed	LOC_Os01g62420.1
									pyridoxin biosynthesis protein ER1, putative	LOC_Os01g39280.1
									triosephosphate isomerase, cytosolic, putative, expressed	LOC_Os01g05490.1	ribosome
									rpp14 family protein	LOC_Os05g18780.1
									triosephosphate isomerase, chloroplast precursor, putative, expressed	LOC_Os09g36450.1
									pyridoxin biosynthesis protein ER1, putative	LOC_Os10g11520.1
									pyridoxin biosynthesis protein ER1, putative	LOC_Os10g08960.1
									expressed protein	LOC_Os02g44010.1
									glyceraldehyde-3-phosphate dehydrogenase, putative, expressed//glyceraldehyde-3-phosphate dehydrogenase//glyceraldehyde-3-phosphate dehydrogenase (phosphorylating)	LOC_Os02g38920.1
									glyceraldehyde-3-phosphate dehydrogenase, putative, expressed//glyceraldehyde-3-phosphate dehydrogenase	LOC_Os02g07490.1
									glyceraldehyde-3-phosphate dehydrogenase, putative, expressed//glyceraldehyde-3-phosphate dehydrogenase (NADP+)//glyceraldehyde-3-phosphate dehydrogenase	LOC_Os03g03720.1	ribosome
									glyceraldehyde-3-phosphate dehydrogenase, putative, expressed//glyceraldehyde-3-phosphate dehydrogenase//glyceraldehyde-3-phosphate dehydrogenase (phosphorylating)	LOC_Os04g40950.1
									glyceraldehyde-3-phosphate dehydrogenase, putative, expressed//glyceraldehyde-3-phosphate dehydrogenase	LOC_Os04g38600.1
									glyceraldehyde-3-phosphate dehydrogenase, putative, expressed//glyceraldehyde-3-phosphate dehydrogenase	LOC_Os06g45590.1
									glyceraldehyde-3-phosphate dehydrogenase, putative, expressed//glyceraldehyde-3-phosphate dehydrogenase//glyceraldehyde-3-phosphate dehydrogenase (phosphorylating)	LOC_Os08g03290.1
									endonuclease/exonuclease/phosphatase family domain containing protein, expressed	LOC_Os10g13550.1
									helix-loop-helix DNA-binding domain containing protein, expressed//transcription regulator activity//regulation of transcription	LOC_Os10g01530.1
									OsRhmbd18 - Putative Rhomboid homologue, expressed	LOC_Os11g47840.1	membrane
									phosphoglycerate kinase protein, putative, expressed//phosphoglycerate kinase	LOC_Os01g58610.1
									phosphoglycerate kinase protein, putative, expressed//phosphoglycerate kinase	LOC_Os02g07260.1
									aminotransferase, classes I and II, domain containing protein, expressed//biosynthetic process//transaminase activity//1-aminocyclopropane-1-carboxylate synthase//histidinol-phosphate transaminase//tyrosine transaminase	LOC_Os03g51740.1
									heme oxygenase 2, putative, expressed	LOC_Os03g27770.1
									terpene synthase family, metal binding domain containing protein//lyase	LOC_Os03g24650.1
									AMP-binding enzyme, putative, expressed	LOC_Os03g19240.1
									expressed protein	LOC_Os04g43090.1
									phosphoglycerate kinase protein, putative, expressed//phosphoglycerate kinase	LOC_Os05g41640.1
									hexokinase, putative, expressed	LOC_Os05g09500.1
									phosphoglycerate kinase protein, putative, expressed//phosphoglycerate kinase	LOC_Os06g45710.1
									tRNA methyltransferase, putative, expressed	LOC_Os10g30550.1
									pentatricopeptide, putative, expressed	LOC_Os11g01836.1
									2,3-bisphosphoglycerate-independent phosphoglycerate mutase, putative, expressed	LOC_Os01g60190.1
									2,3-bisphosphoglycerate-independent phosphoglycerate mutase, putative	LOC_Os03g21260.1
									2,3-bisphosphoglycerate-independent phosphoglycerate mutase, putative, expressed	LOC_Os05g40420.1
									DUF803 domain containing, putative, expressed	LOC_Os01g65310.1	cytosol
									expressed protein	LOC_Os01g58620.1	cytosol, membrane
									enolase, putative, expressed	LOC_Os03g15950.1	cytosol
									enolase, putative, expressed//phosphopyruvate hydratase	LOC_Os03g14450.1	cytosol
									phenylalanine ammonia-lyase, putative, expressed//phenylalanine ammonia-lyase	LOC_Os04g43800.1	cytosol
									DUF803 domain containing, putative, expressed	LOC_Os05g35570.1	cytosol
									enolase, putative, expressed//phosphopyruvate hydratase	LOC_Os06g04510.1	cytosol
									enolase, putative, expressed	LOC_Os09g20820.1	cytosol
									enolase, putative, expressed//phosphopyruvate hydratase	LOC_Os10g08550.1	cytosol
									membrane associated DUF588 domain containing protein, putative, expressed	LOC_Os12g38100.1	cytosol
									proteasome-related, putative, expressed//phosphopyruvate hydratase	LOC_Os05g48340.1
									pyruvate kinase, putative, expressed//pyruvate kinase	LOC_Os01g47080.1
									pyruvate kinase, putative, expressed//pyruvate kinase	LOC_Os01g16960.1
									pyruvate kinase, putative, expressed	LOC_Os03g46910.1
									pyruvate kinase, putative//pyruvate kinase	LOC_Os03g20880.1
									pyruvate kinase, putative, expressed//pyruvate kinase	LOC_Os04g58110.1
									pyruvate kinase, putative, expressed//pyruvate kinase	LOC_Os07g08340.1
									pyruvate kinase, putative, expressed//pyruvate kinase	LOC_Os10g42100.1
									pyruvate kinase, putative, expressed	LOC_Os11g10980.1
									pyruvate kinase, putative, expressed//pyruvate kinase	LOC_Os11g05110.1
									pyruvate kinase, putative, expressed//pyruvate kinase	LOC_Os12g05110.1
									alpha-glucan water dikinase, chloroplast precursor, putative, expressed	LOC_Os06g30310.1
oxidative ethanol degradation I	down	down							retrotransposon protein, putative, unclassified, expressed	LOC_Os01g70540.1
									dehydrogenase, putative, expressed//formaldehyde dehydrogenase (glutathione)	LOC_Os02g57040.1
									oxidoreductase, short chain dehydrogenase/reductase family, putative, expressed//alcohol dehydrogenase	LOC_Os02g38440.1
									uncharacterized oxidoreductase yoxD, putative, expressed//alcohol dehydrogenase	LOC_Os02g35170.1
									3-oxoacyl-reductase, chloroplast precursor, putative, expressed	LOC_Os02g30060.1
									sex determination protein tasselseed-2, putative, expressed//alcohol dehydrogenase//monooxygenase//1-aminocyclopropane-1-carboxylate synthase	LOC_Os03g61740.1
									oxidoreductase, short chain dehydrogenase/reductase family protein, putative, expressed//alcohol dehydrogenase	LOC_Os03g59610.1
									oxidoreductase, short chain dehydrogenase/reductase family domain containing protein, expressed//alcohol dehydrogenase	LOC_Os03g53690.1
									oxidoreductase, short chain dehydrogenase/reductase family, putative, expressed	LOC_Os03g18740.1
									oxidoreductase, short chain dehydrogenase/reductase family protein, putative, expressed//oxidoreductase//alcohol dehydrogenase	LOC_Os03g16230.1
									oxidoreductase, short chain dehydrogenase/reductase family domain containing protein, expressed//oxidoreductase//alcohol dehydrogenase	LOC_Os03g16220.1
									tropinone reductase, putative, expressed//oxidoreductase//alcohol dehydrogenase	LOC_Os03g16210.1
									oxidoreductase, short chain dehydrogenase/reductase family protein, putative, expressed//oxidoreductase//protochlorophyllide reductase	LOC_Os04g52400.1
									oxidoreductase, short chain dehydrogenase/reductase family domain containing protein, expressed//alcohol dehydrogenase//dTDP-glucose 4,6-dehydratase	LOC_Os04g38420.1
									sex determination protein tasselseed-2, putative, expressed	LOC_Os04g33240.1
									11-beta-hydroxysteroid dehydrogenase, putative, expressed//alcohol dehydrogenase//formate dehydrogenase//oxidoreductase	LOC_Os04g32080.1
									3-oxoacyl-reductase, chloroplast precursor, putative, expressed//metabolic process//fatty acid biosynthetic process//NAD or NADH binding//oxidoreductase activity//3-oxoacyl-[acyl-carrier protein] reductase	LOC_Os04g30760.1	ribosome
									sex determination protein tasselseed-2, putative, expressed//diterpene phytoalexin precursor biosynthetic process pathway//metabolic process//oxidoreductase activity	LOC_Os04g10010.1
									sex determination protein tasselseed-2, putative, expressed	LOC_Os04g10000.1
									versicolorin reductase, putative, expressed	LOC_Os06g08600.1
									sex determination protein tasselseed-2, putative, expressed	LOC_Os07g49120.1
									sex determination protein tasselseed-2, putative, expressed	LOC_Os07g46980.1	membrane
									sex determination protein tasselseed-2, putative, expressed	LOC_Os07g46970.1
									altronate dehydratase, putative, expressed	LOC_Os07g46950.1
									sex determination protein tasselseed-2, putative, expressed	LOC_Os07g46940.1
									sex determination protein tasselseed-2, putative, expressed	LOC_Os07g46930.1
									sex determination protein tasselseed-2, putative, expressed	LOC_Os07g46920.1
									sex determination protein tasselseed-2, putative, expressed	LOC_Os07g46910.1
									sex determination protein tasselseed-2, putative, expressed	LOC_Os07g46870.1
									sex determination protein tasselseed-2, putative, expressed	LOC_Os07g46860.1
									sex determination protein tasselseed-2, putative, expressed	LOC_Os07g46852.1
									sex determination protein tasselseed-2, putative, expressed	LOC_Os07g46846.1
									oxidoreductase, short chain dehydrogenase/reductase family domain containing protein, expressed	LOC_Os07g46840.1
									sex determination protein tasselseed-2, putative, expressed	LOC_Os07g46830.1
									sex determination protein tasselseed-2, putative, expressed	LOC_Os07g40250.1
									versicolorin reductase, putative, expressed	LOC_Os07g37420.1
									versicolorin reductase, putative, expressed	LOC_Os07g07450.1
									versicolorin reductase, putative, expressed	LOC_Os07g07440.1
									3-oxoacyl-reductase, chloroplast precursor, putative, expressed//alcohol dehydrogenase//oxidoreductase//protochlorophyllide reductase	LOC_Os08g39960.1
									zinc-binding alcohol dehydrogenase domain-containing protein 2, putative, expressed//L-threonine 3-dehydrogenase//NADPH:quinone reductase//alcohol dehydrogenase, zinc-dependent	LOC_Os09g28570.1
									oxidoreductase, short chain dehydrogenase/reductase family domain containing protein, expressed//protochlorophyllide reductase//oxidoreductase	LOC_Os09g17750.1	membrane
									dehydrogenase/reductase SDR family member 2, putative, expressed	LOC_Os09g04730.1	membrane
									short chain dehydrogenase/reductase protein, putative, expressed	LOC_Os10g40030.1
									oxidoreductase, short chain dehydrogenase/reductase family domain containing protein, expressed//alcohol dehydrogenase	LOC_Os10g31780.1
									tropinone reductase 2, putative//oxidoreductase//alcohol dehydrogenase	LOC_Os11g43360.1
									tropinone reductase 2, putative//oxidoreductase//alcohol dehydrogenase	LOC_Os11g43200.1
									sex determination protein tasselseed-2, putative, expressed//alcohol dehydrogenase//hydroxymethylbilane synthase//2-oxoglutarate decarboxylase	LOC_Os11g32030.1
									tropinone reductase, putative, expressed//oxidoreductase//alcohol dehydrogenase	LOC_Os11g25700.1
									tropinone reductase 2, putative, expressed//oxidoreductase//alcohol dehydrogenase	LOC_Os11g25160.1
									oxidoreductase, short chain dehydrogenase/reductase family, putative, expressed//alcohol dehydrogenase	LOC_Os11g16410.1
									dehydrogenase, putative, expressed//alcohol dehydrogenase	LOC_Os11g10510.1
									dehydrogenase, putative, expressed//alcohol dehydrogenase	LOC_Os11g10480.1
									dehydrogenase/reductase, putative, expressed//alcohol dehydrogenase//formate dehydrogenase//oxidoreductase	LOC_Os12g27830.1
									sex determination protein tasselseed-2, putative, expressed	LOC_Os12g16010.1
									3-oxoacyl-reductase, chloroplast precursor, putative, expressed	LOC_Os12g13930.1
									aldehyde dehydrogenase, putative, expressed//1-pyrroline-5-carboxylate dehydrogenase//glutamate-5-semialdehyde dehydrogenase	LOC_Os09g26880.1
									aldehyde dehydrogenase, putative, expressed//1-pyrroline-5-carboxylate dehydrogenase//aldehyde dehydrogenase	LOC_Os07g48920.1
									aldehyde dehydrogenase, putative, expressed//1-pyrroline-5-carboxylate dehydrogenase//aldehyde dehydrogenase	LOC_Os06g39230.1
									aldehyde dehydrogenase, putative, expressed//1-pyrroline-5-carboxylate dehydrogenase//aldehyde dehydrogenase	LOC_Os06g15990.1
									aldehyde dehydrogenase, putative, expressed	LOC_Os05g45960.1
									aldehyde dehydrogenase, putative, expressed//1-pyrroline-5-carboxylate dehydrogenase//aldehyde dehydrogenase	LOC_Os02g49720.1
									aldehyde dehydrogenase, putative, expressed//1-pyrroline-5-carboxylate dehydrogenase//aldehyde dehydrogenase	LOC_Os02g07760.1
									aldehyde dehydrogenase, putative, expressed//1-pyrroline-5-carboxylate dehydrogenase//aldehyde dehydrogenase	LOC_Os01g40870.1
									aldehyde dehydrogenase, putative, expressed//1-pyrroline-5-carboxylate dehydrogenase//aldehyde dehydrogenase	LOC_Os01g40860.1
									aldehyde dehydrogenase, putative, expressed//aldehyde dehydrogenase	LOC_Os12g07810.1
									aldehyde dehydrogenase, putative, expressed//aldehyde dehydrogenase	LOC_Os11g08300.1	membrane
									aldehyde dehydrogenase, putative, expressed//1-pyrroline-5-carboxylate dehydrogenase//aldehyde dehydrogenase	LOC_Os04g45720.1
									aldehyde dehydrogenase, putative, expressed//1-pyrroline-5-carboxylate dehydrogenase//aldehyde dehydrogenase	LOC_Os02g43194.1
									aldehyde dehydrogenase, putative, expressed//1-pyrroline-5-carboxylate dehydrogenase//aldehyde dehydrogenase	LOC_Os02g43280.1
									AMP-binding enzyme, putative, expressed//acetate-CoA ligase	LOC_Os02g32490.1
									AMP-binding enzyme, putative, expressed//acetate-CoA ligase	LOC_Os04g33190.1
glycolysis IV (plant cytosol)	up/down	up/down							6-phosphofructokinase, putative, expressed	LOC_Os01g53680.1	cytosol
									6-phosphofructokinase, putative, expressed	LOC_Os01g09570.1	cytosol
									expressed protein	LOC_Os02g51820.1	cytosol
									aspartic proteinase nepenthesin-2 precursor, putative, expressed	LOC_Os02g48860.1	cytosol
									kinase, pfkB family, putative, expressed//adenosine kinase//6-phosphofructokinase	LOC_Os02g41590.1	cytosol
									pyridoxal biosynthesis protein PDX2, putative, expressed//imidazoleglycerol phosphate synthase	LOC_Os02g03740.1	cytosol
									tubulin/FtsZ domain containing protein, putative, expressed	LOC_Os03g44420.1	cytosol
									expressed protein	LOC_Os03g29730.1	cytosol
									L-asparaginase 4 precursor, putative, expressed	LOC_Os04g58600.1
									homeobox and START domains containing protein, putative, expressed	LOC_Os04g48070.1	cytosol
									kinase, pfkB family, putative, expressed//adenosine kinase//6-phosphofructokinase	LOC_Os04g43750.1	cytosol
									circumsporozoite protein, putative, expressed	LOC_Os04g40190.1	cytosol
									6-phosphofructokinase 2, putative, expressed	LOC_Os04g39420.1	cytosol
									transporter family protein, putative	LOC_Os04g38010.1	cytosol, membrane
									6-phosphofructokinase, putative, expressed	LOC_Os05g44922.1	cytosol
									6-phosphofructokinase, putative, expressed	LOC_Os05g10650.1	cytosol
									ZOS5-03 - C2H2 zinc finger protein, expressed	LOC_Os05g03020.1	cytosol
									6-phosphofructokinase, putative, expressed	LOC_Os06g05860.1	cytosol
									phosphofructokinase, putative	LOC_Os08g34050.1	cytosol
									kinesin motor domain containing protein, putative, expressed	LOC_Os08g02380.1
									phosphofructokinase, putative, expressed//6-phosphofructokinase	LOC_Os09g30240.1	cytosol
									phosphofructokinase, putative, expressed	LOC_Os09g24910.1	cytosol
									phosphofructokinase, putative, expressed	LOC_Os10g26570.1	cytosol
									dirigent, putative, expressed	LOC_Os11g42500.1	cytosol, membrane
									expressed protein	LOC_Os11g30200.1	cytosol
									dirigent, putative, expressed	LOC_Os11g10870.1	cytosol
									9-cis-epoxycarotenoid dioxygenase 1, chloroplast precursor, putative, expressed//9-cis-epoxycarotenoid dioxygenase	LOC_Os12g42280.1	cytosol
									glycerol-3-phosphate acyltransferase, putative//1-acylglycerol-3-phosphate O-acyltransferase	LOC_Os12g37600.1	cytosol, membrane
									pyrophosphate--fructose 6-phosphate 1-phosphotransferase subunit alpha, putative, expressed//6-phosphofructokinase	LOC_Os02g48360.1	cytosol
									pyrophosphate--fructose 6-phosphate 1-phosphotransferase subunit alpha, putative, expressed//6-phosphofructokinase	LOC_Os06g22060.1	cytosol
									pyrophosphate--fructose 6-phosphate 1-phosphotransferase subunit beta, putative, expressed//6-phosphofructokinase	LOC_Os06g13810.1	cytosol
									pyrophosphate--fructose 6-phosphate 1-phosphotransferase subunit alpha, putative, expressed	LOC_Os08g25720.1	cytosol
									pyrophosphate--fructose 6-phosphate 1-phosphotransferase subunit alpha, putative, expressed	LOC_Os09g12650.1	cytosol
									fructose-bisphospate aldolase isozyme, putative, expressed//fructose-bisphosphate aldolase	LOC_Os01g67860.1
									fructose-bisphospate aldolase isozyme, putative, expressed//fructose-bisphosphate aldolase	LOC_Os01g02880.1
									fructose-bisphospate aldolase isozyme, putative, expressed//fructose-bisphosphate aldolase	LOC_Os05g33380.1
									fructose-bisphospate aldolase isozyme, putative, expressed//fructose-bisphosphate aldolase	LOC_Os06g40640.1
									NAD binding domain of 6-phosphogluconate dehydrogenase containing protein, expressed//fructose-bisphosphate aldolase	LOC_Os06g14740.1
									expressed protein	LOC_Os07g15130.1
									fructose-bisphospate aldolase isozyme, putative, expressed//fructose-bisphosphate aldolase	LOC_Os08g02700.1
									expressed protein	LOC_Os09g02540.1
									fructose-bisphospate aldolase isozyme, putative, expressed//fructose-bisphosphate aldolase	LOC_Os10g08022.1
									fructose-bisphospate aldolase isozyme, putative, expressed	LOC_Os11g07020.1
									S1 RNA binding domain containing protein, expressed//fructose-bisphosphate aldolase	LOC_Os02g02390.1
									triosephosphate isomerase, cytosolic, putative, expressed	LOC_Os01g62420.1
									pyridoxin biosynthesis protein ER1, putative	LOC_Os01g39280.1
									triosephosphate isomerase, cytosolic, putative, expressed	LOC_Os01g05490.1	ribosome
									rpp14 family protein	LOC_Os05g18780.1
									triosephosphate isomerase, chloroplast precursor, putative, expressed	LOC_Os09g36450.1
									pyridoxin biosynthesis protein ER1, putative	LOC_Os10g11520.1
									pyridoxin biosynthesis protein ER1, putative	LOC_Os10g08960.1
									expressed protein	LOC_Os02g44010.1
									glyceraldehyde-3-phosphate dehydrogenase, putative, expressed//glyceraldehyde-3-phosphate dehydrogenase//glyceraldehyde-3-phosphate dehydrogenase (phosphorylating)	LOC_Os02g38920.1
									glyceraldehyde-3-phosphate dehydrogenase, putative, expressed//glyceraldehyde-3-phosphate dehydrogenase	LOC_Os02g07490.1
									glyceraldehyde-3-phosphate dehydrogenase, putative, expressed//glyceraldehyde-3-phosphate dehydrogenase (NADP+)//glyceraldehyde-3-phosphate dehydrogenase	LOC_Os03g03720.1	ribosome
									glyceraldehyde-3-phosphate dehydrogenase, putative, expressed//glyceraldehyde-3-phosphate dehydrogenase//glyceraldehyde-3-phosphate dehydrogenase (phosphorylating)	LOC_Os04g40950.1
									glyceraldehyde-3-phosphate dehydrogenase, putative, expressed//glyceraldehyde-3-phosphate dehydrogenase	LOC_Os04g38600.1
									glyceraldehyde-3-phosphate dehydrogenase, putative, expressed//glyceraldehyde-3-phosphate dehydrogenase	LOC_Os06g45590.1
									glyceraldehyde-3-phosphate dehydrogenase, putative, expressed//glyceraldehyde-3-phosphate dehydrogenase//glyceraldehyde-3-phosphate dehydrogenase (phosphorylating)	LOC_Os08g03290.1
									endonuclease/exonuclease/phosphatase family domain containing protein, expressed	LOC_Os10g13550.1
									helix-loop-helix DNA-binding domain containing protein, expressed//transcription regulator activity//regulation of transcription	LOC_Os10g01530.1
									OsRhmbd18 - Putative Rhomboid homologue, expressed	LOC_Os11g47840.1	membrane
									phosphoglycerate kinase protein, putative, expressed//phosphoglycerate kinase	LOC_Os01g58610.1
									phosphoglycerate kinase protein, putative, expressed//phosphoglycerate kinase	LOC_Os02g07260.1
									aminotransferase, classes I and II, domain containing protein, expressed//biosynthetic process//transaminase activity//1-aminocyclopropane-1-carboxylate synthase//histidinol-phosphate transaminase//tyrosine transaminase	LOC_Os03g51740.1
									heme oxygenase 2, putative, expressed	LOC_Os03g27770.1
									terpene synthase family, metal binding domain containing protein//lyase	LOC_Os03g24650.1
									AMP-binding enzyme, putative, expressed	LOC_Os03g19240.1
									expressed protein	LOC_Os04g43090.1
									phosphoglycerate kinase protein, putative, expressed//phosphoglycerate kinase	LOC_Os05g41640.1
									hexokinase, putative, expressed	LOC_Os05g09500.1
									phosphoglycerate kinase protein, putative, expressed//phosphoglycerate kinase	LOC_Os06g45710.1
									tRNA methyltransferase, putative, expressed	LOC_Os10g30550.1
									pentatricopeptide, putative, expressed	LOC_Os11g01836.1
									2,3-bisphosphoglycerate-independent phosphoglycerate mutase, putative, expressed	LOC_Os01g60190.1
									2,3-bisphosphoglycerate-independent phosphoglycerate mutase, putative	LOC_Os03g21260.1
									2,3-bisphosphoglycerate-independent phosphoglycerate mutase, putative, expressed	LOC_Os05g40420.1
									DUF803 domain containing, putative, expressed	LOC_Os01g65310.1	cytosol
									expressed protein	LOC_Os01g58620.1	cytosol, membrane
									enolase, putative, expressed	LOC_Os03g15950.1	cytosol
									enolase, putative, expressed//phosphopyruvate hydratase	LOC_Os03g14450.1	cytosol
									phenylalanine ammonia-lyase, putative, expressed//phenylalanine ammonia-lyase	LOC_Os04g43800.1	cytosol
									DUF803 domain containing, putative, expressed	LOC_Os05g35570.1	cytosol
									enolase, putative, expressed//phosphopyruvate hydratase	LOC_Os06g04510.1	cytosol
									enolase, putative, expressed	LOC_Os09g20820.1	cytosol
									enolase, putative, expressed//phosphopyruvate hydratase	LOC_Os10g08550.1	cytosol
									membrane associated DUF588 domain containing protein, putative, expressed	LOC_Os12g38100.1	cytosol
									proteasome-related, putative, expressed//phosphopyruvate hydratase	LOC_Os05g48340.1
									pyruvate kinase, putative, expressed//pyruvate kinase	LOC_Os01g47080.1
									pyruvate kinase, putative, expressed//pyruvate kinase	LOC_Os01g16960.1
									pyruvate kinase, putative, expressed	LOC_Os03g46910.1
									pyruvate kinase, putative//pyruvate kinase	LOC_Os03g20880.1
									pyruvate kinase, putative, expressed//pyruvate kinase	LOC_Os04g58110.1
									pyruvate kinase, putative, expressed//pyruvate kinase	LOC_Os07g08340.1
									pyruvate kinase, putative, expressed//pyruvate kinase	LOC_Os10g42100.1
									pyruvate kinase, putative, expressed	LOC_Os11g10980.1
									pyruvate kinase, putative, expressed//pyruvate kinase	LOC_Os11g05110.1
									pyruvate kinase, putative, expressed//pyruvate kinase	LOC_Os12g05110.1
homogalacturonan degradation	down	down							polygalacturonase, putative//polygalacturonase	LOC_Os01g66710.1
									polygalacturonase, putative//polygalacturonase	LOC_Os01g45060.1
									polygalacturonase, putative, expressed//polygalacturonase	LOC_Os01g44970.1
									polygalacturonase, putative, expressed//polygalacturonase	LOC_Os01g43490.1
									polygalacturonase, putative, expressed	LOC_Os01g43160.1
									polygalacturonase, putative//polygalacturonase	LOC_Os01g36830.1
									polygalacturonase, putative, expressed//polygalacturonase	LOC_Os01g33300.1
									polygalacturonase, putative, expressed//polygalacturonase	LOC_Os01g19170.1
									polygalacturonase, putative//polygalacturonase	LOC_Os01g07790.1
									polygalacturonase, putative, expressed//polygalacturonase	LOC_Os02g54030.1
									polygalacturonase, putative, expressed	LOC_Os02g15690.1
									polygalacturonase, putative, expressed//polygalacturonase	LOC_Os02g10300.1
									polygalacturonase, putative, expressed//polygalacturonase	LOC_Os02g03750.1
									polygalacturonase, putative, expressed	LOC_Os03g61800.1
									polygalacturonase, putative, expressed//polygalacturonase//6-phosphofructokinase	LOC_Os03g59330.1
									polygalacturonase, putative, expressed//polygalacturonase//6-phosphofructokinase	LOC_Os03g11760.1
									polygalacturonase, putative, expressed	LOC_Os03g03350.1
									polygalacturonase, putative, expressed	LOC_Os05g50960.1
									polygalacturonase, putative, expressed//polygalacturonase	LOC_Os05g50260.1
									polygalacturonase, putative, expressed//polygalacturonase	LOC_Os05g46520.1
									polygalacturonase, putative, expressed//polygalacturonase	LOC_Os05g46510.1
									polygalacturonase, putative, expressed//polygalacturonase	LOC_Os05g20020.1
									polygalacturonase precursor, putative//polygalacturonase	LOC_Os05g14150.1
									polygalacturonase, putative, expressed//polygalacturonase	LOC_Os06g40890.1
									polygalacturonase, putative, expressed	LOC_Os06g40880.1
									polygalacturonase, putative, expressed//polygalacturonase	LOC_Os06g35370.1
									polygalacturonase, putative, expressed//polygalacturonase	LOC_Os06g35320.1
									polygalacturonase, putative//polygalacturonase	LOC_Os06g35300.1
									polygalacturonase, putative	LOC_Os06g31270.1
									polygalacturonase, putative, expressed	LOC_Os06g28670.1
									polygalacturonase precursor, putative//polygalacturonase	LOC_Os06g16810.1
									polygalacturonase, putative, expressed//polygalacturonase	LOC_Os07g14160.1
									polygalacturonase, putative//polygalacturonase//6-phosphofructokinase	LOC_Os07g10740.1
									polygalacturonase, putative//polygalacturonase//6-phosphofructokinase	LOC_Os07g10730.1
									polygalacturonase, putative//polygalacturonase//6-phosphofructokinase	LOC_Os07g10700.1
									polygalacturonase, putative//polygalacturonase//6-phosphofructokinase	LOC_Os07g10680.1
									polygalacturonase, putative, expressed//polygalacturonase	LOC_Os08g23790.1
									polygalacturonase, putative, expressed	LOC_Os08g01600.1
									polygalacturonase, putative, expressed	LOC_Os09g31270.1
									polygalacturonase, putative, expressed	LOC_Os09g26800.1
									polygalacturonase, putative, expressed	LOC_Os11g43750.1
									polygalacturonase, putative, expressed//polygalacturonase	LOC_Os11g14410.1
									polygalacturonase, putative, expressed//polygalacturonase	LOC_Os11g14400.1
									polygalacturonase, putative, expressed	LOC_Os12g36810.1
									QRT3, putative, expressed	LOC_Os04g52320.1
									BURP domain containing protein, expressed//polygalacturonase	LOC_Os08g29200.1
									BURP domain containing protein, expressed//polygalacturonase	LOC_Os09g16010.1
									pectinesterase, putative, expressed//pectinesterase	LOC_Os01g65790.1	cell wall
									pectinesterase, putative, expressed//pectinesterase	LOC_Os01g57854.1	cell wall
									pectinesterase, putative, expressed//pectinesterase	LOC_Os01g53990.1	cell wall
									invertase/pectin methylesterase inhibitor family protein, putative, expressed	LOC_Os01g50810.1
									pectinesterase, putative, expressed//pectinesterase	LOC_Os01g44340.1	cell wall
									retrotransposon protein, putative, Ty3-gypsy subclass	LOC_Os01g28000.1
									pectinesterase, putative, expressed//pectinesterase	LOC_Os01g21034.1	cell wall
									pectinesterase, putative, expressed//pectinesterase	LOC_Os01g20980.1	cell wall
									invertase/pectin methylesterase inhibitor family protein, putative, expressed	LOC_Os01g20970.1
									pectinesterase, putative//pectinesterase	LOC_Os01g19440.1	cell wall
									pectinesterase, putative, expressed//pectinesterase	LOC_Os01g15039.1	cell wall
									invertase/pectin methylesterase inhibitor family protein, putative, expressed	LOC_Os01g14940.1
									pectinesterase, putative, expressed//pectinesterase	LOC_Os01g13320.1	cell wall
									invertase/pectin methylesterase inhibitor family protein, putative	LOC_Os01g02070.1
									pectinesterase, putative, expressed//pectinesterase	LOC_Os02g54190.1	cell wall
									invertase/pectin methylesterase inhibitor family protein, putative	LOC_Os02g46360.1
									pectinesterase, putative//pectinesterase	LOC_Os02g46310.1	cell wall
									invertase/pectin methylesterase inhibitor family protein, putative, expressed	LOC_Os02g46290.1
									pectinesterase inhibitor domain containing protein, putative	LOC_Os02g33390.1
									pectinesterase inhibitor domain containing protein, putative, expressed	LOC_Os02g33380.1
									pectinesterase inhibitor domain containing protein, putative, expressed	LOC_Os02g33130.1
									pectinesterase, putative, expressed//pectinesterase	LOC_Os02g18650.1	cell wall
									invertase/pectin methylesterase inhibitor family protein, putative, expressed	LOC_Os02g01310.1
									invertase/pectin methylesterase inhibitor family protein, putative, expressed	LOC_Os02g01300.1
									invertase/pectin methylesterase inhibitor family protein, putative, expressed	LOC_Os03g61530.1
									pectinesterase inhibitor domain containing protein, expressed	LOC_Os03g61510.1	membrane
									plant invertase/pectin methylesterase inhibitor domain containing protein, expressed	LOC_Os03g43820.1
									pectinesterase, putative, expressed//pectinesterase	LOC_Os03g28090.1	cell wall
									pectinesterase, putative, expressed//pectinesterase	LOC_Os03g19610.1	cell wall
									pectinesterase, putative, expressed//pectinesterase	LOC_Os03g18860.1	cell wall
									pectinesterase inhibitor domain containing protein, putative, expressed	LOC_Os03g01020.1
									pectinesterase, putative, expressed//pectinesterase	LOC_Os04g54850.1	cell wall
									invertase/pectin methylesterase inhibitor family protein, putative	LOC_Os04g49730.1
									pectinesterase inhibitor domain containing protein, putative, expressed	LOC_Os04g49720.1
									pectinesterase, putative, expressed//pectinesterase	LOC_Os04g46740.1	cell wall
									pectinesterase, putative	LOC_Os04g43370.1	cell wall
									pectinesterase, putative, expressed//pectinesterase	LOC_Os04g38560.1	cell wall
									PME/invertase inhibitor, putative, expressed	LOC_Os04g36770.1
									pectinesterase, putative, expressed//pectinesterase	LOC_Os04g35770.1	cell wall
									invertase/pectin methylesterase inhibitor family protein, putative, expressed	LOC_Os04g01570.1
									invertase/pectin methylesterase inhibitor family protein, putative, expressed	LOC_Os05g46530.1
									pectinesterase, putative, expressed//pectinesterase	LOC_Os05g44600.1	cell wall
									pectinesterase, putative, expressed//pectinesterase	LOC_Os05g29790.1	cell wall
									invertase/pectin methylesterase inhibitor family protein, putative, expressed	LOC_Os05g29740.1
									invertase/pectin methylesterase inhibitor family protein, putative, expressed	LOC_Os05g20570.1
									pectinesterase inhibitor domain containing protein, putative, expressed	LOC_Os05g05640.1
									invertase/pectin methylesterase inhibitor family protein, putative, expressed	LOC_Os06g49760.1	extracellular space
									pectinesterase, putative, expressed//pectinesterase	LOC_Os06g09340.1	cell wall, membrane
									pectinesterase, putative, expressed//pectinesterase	LOC_Os07g49100.1	cell wall
									pectinesterase, putative, expressed//pectinesterase	LOC_Os07g47830.1	cell wall
									pectinesterase, putative, expressed//pectinesterase	LOC_Os07g46190.1	cell wall
									pectinesterase, putative, expressed//pectinesterase	LOC_Os07g41650.1	cell wall
									retrotransposon protein, putative, unclassified, expressed	LOC_Os07g14340.1
									pectinesterase inhibitor domain containing protein	LOC_Os07g14130.1
									pectinesterase inhibitor domain containing protein, expressed	LOC_Os08g42890.1
									pectinesterase, putative, expressed//pectinesterase	LOC_Os08g34910.1	cell wall
									pectinesterase, putative, expressed//pectinesterase	LOC_Os08g34900.1	cell wall
									PME/invertase inhibitor, putative, expressed	LOC_Os08g25070.1
									invertase/pectin methylesterase inhibitor family protein, putative	LOC_Os08g24160.1
									pectinesterase, putative, expressed//pectinesterase	LOC_Os08g12410.1	cell wall
									pectinesterase, putative, expressed//pectinesterase	LOC_Os08g10604.1	cell wall
									pectinesterase inhibitor domain containing protein, expressed	LOC_Os08g04650.1
									invertase/pectin methylesterase inhibitor family protein, putative, expressed	LOC_Os08g01670.1
									pectinesterase, putative, expressed//pectinesterase	LOC_Os09g39760.1	cell wall
									pectinesterase, putative//pectinesterase	LOC_Os09g37360.1	cell wall
									pectinesterase, putative, expressed//pectinesterase	LOC_Os09g26360.1	cell wall
									invertase/pectin methylesterase inhibitor family protein, putative, expressed	LOC_Os10g36500.1
									pectinesterase, putative, expressed//pectinesterase	LOC_Os10g26680.1	cell wall
									invertase/pectin methylesterase inhibitor family protein, putative, expressed	LOC_Os10g10700.1
									plant invertase/pectin methylesterase inhibitor domain containing protein	LOC_Os10g10630.1
									invertase/pectin methylesterase inhibitor family protein, putative, expressed	LOC_Os10g10620.1
									invertase/pectin methylesterase inhibitor family protein, putative	LOC_Os10g10560.1
									pectinesterase, putative, expressed	LOC_Os11g45730.1	cell wall
									pectinesterase, putative, expressed	LOC_Os11g45720.1	cell wall
									IWS1 homolog A, putative, expressed	LOC_Os11g45220.1
									pectinesterase, putative	LOC_Os11g43850.1	cell wall
									pectinesterase, putative, expressed	LOC_Os11g43830.1	cell wall
									pectinesterase, putative//pectinesterase	LOC_Os11g36240.1	cell wall
									retrotransposon protein, putative, unclassified//pectinesterase	LOC_Os11g08870.1	cell wall
									pectinesterase family protein	LOC_Os11g08760.1	cell wall
									pectinesterase, putative, expressed//pectinesterase	LOC_Os11g08750.1	cell wall
									pectinesterase, putative, expressed	LOC_Os11g07090.1	cell wall
									PME/invertase inhibitor, putative	LOC_Os11g03750.1
									pectinesterase inhibitor domain containing protein, expressed	LOC_Os11g03740.1	membrane
									pectinesterase inhibitor domain containing protein, putative	LOC_Os12g40750.1
									pectinesterase, putative, expressed	LOC_Os12g37660.1	cell wall
									invertase/pectin methylesterase inhibitor family protein, putative, expressed	LOC_Os12g37480.1
									invertase/pectin methylesterase inhibitor family protein, putative, expressed	LOC_Os12g18560.1
									PME/invertase inhibitor, putative, expressed	LOC_Os12g03510.1
									PS60, putative	LOC_Os07g02840.1
enterobactin biosynthesis									isochorismate synthase 1, chloroplast precursor, putative, expressed//isochorismate synthase	LOC_Os09g19734.1	mitochondrion, membrane
									isochorismatase family protein, putative, expressed//catalytic	LOC_Os04g44420.1
									isochorismatase family protein, putative, expressed//catalytic	LOC_Os02g17640.1
									oxidoreductase, short chain dehydrogenase/reductase family domain containing protein, expressed//oxidoreductase	LOC_Os01g70430.1
									NADP-dependent malic enzyme, putative, expressed	LOC_Os01g54030.1
									oxidoreductase, short chain dehydrogenase/reductase family, putative, expressed//alcohol dehydrogenase	LOC_Os02g47350.1
									oxidoreductase, short chain dehydrogenase/reductase family domain containing protein, expressed//alcohol dehydrogenase//oxidoreductase	LOC_Os02g42810.1
									short-chain dehydrogenase/reductase, putative//alcohol dehydrogenase//oxidoreductase	LOC_Os02g42790.1
									carbonyl reductase 3, putative, expressed	LOC_Os02g39490.1
									oxidoreductase, short chain dehydrogenase/reductase family, putative, expressed//alcohol dehydrogenase	LOC_Os02g38440.1
									uncharacterized oxidoreductase yoxD, putative, expressed//alcohol dehydrogenase	LOC_Os02g35170.1
									dehydrogenase/reductase, putative, expressed	LOC_Os02g30714.1
									3-oxoacyl-reductase, chloroplast precursor, putative, expressed	LOC_Os02g30060.1
									oxidoreductase, short chain dehydrogenase/reductase family protein, putative, expressed//oxidoreductase	LOC_Os03g63290.1
									sex determination protein tasselseed-2, putative, expressed//alcohol dehydrogenase//monooxygenase//1-aminocyclopropane-1-carboxylate synthase	LOC_Os03g61740.1
									oxidoreductase, short chain dehydrogenase/reductase family protein, putative, expressed//alcohol dehydrogenase	LOC_Os03g59610.1
									oxidoreductase, short chain dehydrogenase/reductase family domain containing protein, expressed//alcohol dehydrogenase	LOC_Os03g53690.1
									oxidoreductase, short chain dehydrogenase/reductase family, putative, expressed	LOC_Os03g18740.1
									oxidoreductase, short chain dehydrogenase/reductase family protein, putative, expressed//oxidoreductase//alcohol dehydrogenase	LOC_Os03g16230.1
									oxidoreductase, short chain dehydrogenase/reductase family domain containing protein, expressed//oxidoreductase//alcohol dehydrogenase	LOC_Os03g16220.1
									tropinone reductase, putative, expressed//oxidoreductase//alcohol dehydrogenase	LOC_Os03g16210.1
									retinol dehydrogenase, putative, expressed//oxidoreductase	LOC_Os03g02460.1
									protochlorophyllide reductase A, chloroplast precursor, putative, expressed	LOC_Os04g58200.1
									oxidoreductase, short chain dehydrogenase/reductase family protein, putative, expressed//oxidoreductase//protochlorophyllide reductase	LOC_Os04g52400.1
									short-chain dehydrogenase/reductase, putative, expressed//alcohol dehydrogenase//oxidoreductase	LOC_Os04g44980.1
									short-chain dehydrogenase/reductase, putative, expressed//alcohol dehydrogenase//oxidoreductase	LOC_Os04g44950.1
									oxidoreductase, short chain dehydrogenase/reductase family domain containing protein, expressed//alcohol dehydrogenase//oxidoreductase	LOC_Os04g44920.1
									oxidoreductase, short chain dehydrogenase/reductase family domain containing protein, expressed//alcohol dehydrogenase//dTDP-glucose 4,6-dehydratase	LOC_Os04g38420.1
									sex determination protein tasselseed-2, putative, expressed	LOC_Os04g33240.1
									dehydrogenase/reductase, putative, expressed//alcohol dehydrogenase//formate dehydrogenase//oxidoreductase	LOC_Os04g32070.1
									3-oxoacyl-reductase, chloroplast precursor, putative, expressed//metabolic process//fatty acid biosynthetic process//NAD or NADH binding//oxidoreductase activity//3-oxoacyl-[acyl-carrier protein] reductase	LOC_Os04g30760.1	ribosome
									tropinone reductase, putative	LOC_Os04g22730.1
									short chain dehydrogenase/reductase protein, putative, expressed	LOC_Os04g22390.1	membrane
									short chain dehydrogenase/reductase protein, putative, expressed	LOC_Os04g22380.1	membrane
									tropinone reductase 2, putative, expressed//oxidoreductase//alcohol dehydrogenase	LOC_Os04g20070.1
									sex determination protein tasselseed-2, putative, expressed//diterpene phytoalexin precursor biosynthetic process pathway//metabolic process//oxidoreductase activity	LOC_Os04g10010.1
									sex determination protein tasselseed-2, putative, expressed	LOC_Os04g10000.1
									oxidoreductase, short chain dehydrogenase/reductase family protein, putative, expressed//oxidoreductase//alcohol dehydrogenase	LOC_Os05g04870.1
									dehydrogenase/reductase SDR family member 12, putative, expressed//alcohol dehydrogenase//protochlorophyllide reductase	LOC_Os06g39040.1
									oxidoreductase, short chain dehydrogenase/reductase family, putative, expressed//oxidoreductase	LOC_Os06g19550.1
									oxidoreductase, short chain dehydrogenase/reductase family, putative, expressed//oxidoreductase	LOC_Os06g19530.1
									oxidoreductase, short chain dehydrogenase/reductase family domain containing protein//oxidoreductase	LOC_Os06g19500.1
									versicolorin reductase, putative, expressed	LOC_Os06g08600.1
									retinol dehydrogenase, putative, expressed//oxidoreductase	LOC_Os06g03830.1
									sex determination protein tasselseed-2, putative, expressed	LOC_Os07g49120.1
									short-chain dehydrogenase/reductase, putative, expressed	LOC_Os07g48640.1
									sex determination protein tasselseed-2, putative, expressed	LOC_Os07g46980.1	membrane
									sex determination protein tasselseed-2, putative, expressed	LOC_Os07g46970.1
									altronate dehydratase, putative, expressed	LOC_Os07g46950.1
									sex determination protein tasselseed-2, putative, expressed	LOC_Os07g46940.1
									sex determination protein tasselseed-2, putative, expressed	LOC_Os07g46930.1
									sex determination protein tasselseed-2, putative, expressed	LOC_Os07g46920.1
									sex determination protein tasselseed-2, putative, expressed	LOC_Os07g46910.1
									sex determination protein tasselseed-2, putative, expressed	LOC_Os07g46870.1
									sex determination protein tasselseed-2, putative, expressed	LOC_Os07g46860.1
									sex determination protein tasselseed-2, putative, expressed	LOC_Os07g46852.1
									sex determination protein tasselseed-2, putative, expressed	LOC_Os07g46846.1
									oxidoreductase, short chain dehydrogenase/reductase family domain containing protein, expressed	LOC_Os07g46840.1
									sex determination protein tasselseed-2, putative, expressed	LOC_Os07g46830.1
									sex determination protein tasselseed-2, putative, expressed	LOC_Os07g40250.1
									versicolorin reductase, putative, expressed	LOC_Os07g37420.1
									versicolorin reductase, putative, expressed	LOC_Os07g07450.1
									versicolorin reductase, putative, expressed	LOC_Os07g07440.1
[truncated: 3,140 more rows]
