# Supplementary material for: Omics-Based Comparative Transcriptional Profiling of Two Contrasting Rice Genotypes during Early Infestation by Small Brown Planthopper
Source: Int J Mol Sci. 2015 Dec 3;16(12):28746–64. doi: 10.3390/ijms161226128 (PMC4691075; doi:10.3390/ijms161226128)
Supplement: Supplementary file 1 [file ijms-16-26128-s001.zip › ijms-101817-Supplementary Information/Table S4 The individual differentially regulated metabolic pathway.xlsx]

## Sheet: S1 infested vs uninfested
The differentially regulated metabolic pathways of resistant and susceptible rice plants in response to SBPH infestation
Pathway	S6_S0	R6_R0
brassinosteroid biosynthesis II	down	down
chorismate biosynthesis	down	down
dTDP-L-rhamnose biosynthesis I	down	down
flavonol biosynthesis	down	down
folate polyglutamylation I	down	down
folate transformations	down	down
fucose degradation	down	down
galactose degradation II	down	down
GDP-D-rhamnose biosynthesis	down	down
GDP-L-fucose biosynthesis I (from GDP-D-mannose)	down	down
geranyldiphosphate biosynthesis	down	down
geranylgeranyldiphosphate biosynthesis II (plastidic)	down	down
glycine biosynthesis I	down	down
glycine cleavage complex	down	down
homogalacturonan degradation	down	down
leucodelphinidin biosynthesis	down	down
leucopelargonidin and leucocyanidin biosynthesis	down	down
lipid-independent phytate biosynthesis	down	down
lysine biosynthesis II	down	down
lysine biosynthesis VI	down	down
maackiain biosynthesis	down	down
medicarpin biosynthesis	down	down
myo-inositol biosynthesis	down	down
oxidative ethanol degradation I	down	down
phenylalanine biosynthesis I	down	down
phenylpropanoid biosynthesis	down	down
phenylpropanoid biosynthesis, initial reactions	down	down
photorespiration	down	down
polyisoprenoid biosynthesis	down	down
proanthocyanidin biosynthesis from flavanols	down	down
salvage pathways of pyrimidine deoxyribonucleotides	down	down
salvage pathways of pyrimidine ribonucleotides	down	down
sterol biosynthesis	down	down
suberin biosynthesis	down	down
tetrahydrofolate biosynthesis I	down	down
trans,trans-farnesyl diphosphate biosynthesis	down	down
UDP-D-xylose biosynthesis	down	down
xylulose-monophosphate cycle	down	down
acetyl CoA fermentation to butyrate	up	up
ascorbate glutathione cycle	up	up
asparagine biosynthesis III	up	up
cellulose biosynthesis	up	up
cysteine biosynthesis I	up	up
D-lactate fermentation to propionate and acetate	up	up
ethanol fermentation to acetate	up	up
GA12 biosynthesis	up	up
glutaryl-CoA degradation	up	up
isoleucine degradation I	up	up
leucine biosynthesis	up	up
methionine biosynthesis II	up	up
NAD/NADH phosphorylation and dephosphorylation	up	up
ornithine biosynthesis	up	up
pantothenate biosynthesis I	up	up
pantothenate biosynthesis II	up	up
pentose phosphate pathway (oxidative branch)	up	up
removal of superoxide radicals	up	up
respiration (anaerobic)-- electron donors reaction list	up	up
S-methylmethionine cycle	up	up
TCA cycle variation I	up	up
valine degradation I	up	up
β-alanine betaine biosynthesis	up	up
β-alanine biosynthesis II	up	up
β-D-glucuronide degradation	up	up
threonine biosynthesis from homoserine	up	up
methylglyoxal degradation I	up	down
phenylalanine degradation III	up	down
ureide biosynthesis	up	down
13-LOX and 13-HPL pathway		up
acetone degradation (to methylglyoxal)		up
bupropion degradation		up
divinyl ether biosynthesis II (13-LOX)		up
fatty acid β-oxidation IV (plant, unsaturated, even number)		up
IAA conjugate biosynthesis I		up
IAA conjugate biosynthesis II		up
nicotine degradation III		up
reductive TCA cycle I		up
salvage pathways of adenine, hypoxanthine, and their nucleosides		up
spermine biosynthesis		up
very long chain fatty acid biosynthesis		up
momilactone biosynthesis		up
aldoxime degradation		down
aminopropanol biosynthesis		down
arginine degradation X (arginine monooxygenase pathway)		down
betanidin degradation		down
cytokinins degradation		down
flavonoid biosynthesis		down
glutamate biosynthesis V		down
glutamate degradation III		down
glycolipid biosynthesis		down
IAA biosynthesis VI (via indole-3-acetamide)		down
kievitone biosynthesis		down
mixed acid fermentation		down
pinobanksin biosynthesis		down
salicylate biosynthesis		down
serine biosynthesis		down
sulfate activation for sulfonation		down
sulfate reduction II (assimilatory)		down
sulfite oxidation III		down
threonine degradation II		down
threonine degradation III (to methylglyoxal)		down
trehalose degradation II (high osmolarity)		down
UDP-N-acetylgalactosamine biosynthesis		down
wighteone and luteone biosynthesis		down
cholesterol biosynthesis II (via 24,25-dihydrolanosterol)	down
methylerythritol phosphate pathway	down
plastoquinone biosynthesis	down
thiamine biosynthesis	down
tryptophan degradation III (eukaryotic)	down
4-hydroxyproline degradation I	up
arginine degradation I (arginase pathway)	up
arginine degradation II	up
cardiolipin biosynthesis	up
ethylene glycol degradation	up
gibberellin biosynthesis III (early C-13 hydroxylation)	up
lysine degradation I	up
phaseic acid biosynthesis	up
phospholipid biosynthesis I	up
phospholipid biosynthesis II	up
proline biosynthesis I	up
fatty acid β-oxidation I	down	up
fatty acid β-oxidation II (plant, saturated)	down	up
citrulline biosynthesis	up/down	down
proline degradation I	up/down	down
proline degradation II	up/down	down
carnitine degradation III	down	up/down
gentiodelphin biosynthesis	down	up/down
jasmonic acid biosynthesis	down	up/down
nitrate reduction II (assimilatory)	down	up/down
salvage pathways of purine and pyrimidine nucleotides	down	up/down
salvage pathways of purine nucleosides	down	up/down
tryptophan degradation V (side chain pathway)	down	up/down
arginine biosynthesis I	up	up/down
de novo biosynthesis of pyrimidine ribonucleotides	up	up/down
glutamate degradation VII (to butyrate)	up	up/down
isoleucine biosynthesis from threonine	up	up/down
mevalonate pathway	up	up/down
pentose phosphate pathway (non-oxidative branch)	up	up/down
purine degradation	up	up/down
valine biosynthesis	up	up/down
tyrosine degradation I	up/down
ammonia assimilation cycle II		up/down
glutamine biosynthesis I		up/down
ascorbate biosynthesis	up/down	up/down
Calvin cycle	up/down	up/down
GDP-mannose metabolism	up/down	up/down
gluconeogenesis	up/down	up/down
glycolipid desaturation	up/down	up/down
glycolysis I	up/down	up/down
glycolysis IV (plant cytosol)	up/down	up/down
IAA biosynthesis I	up/down	up/down
leucine degradation I	up/down	up/down
mevalonate degradation	up/down	up/down
oxidative ethanol degradation III	up/down	up/down
phospholipid desaturation	up/down	up/down
purine nucleotides de novo biosynthesis I	up/down	up/down
purine nucleotides de novo biosynthesis II	up/down	up/down
salvage pathways of purine nucleosides II (plant)	up/down	up/down
stachyose biosynthesis	up/down	up/down
starch biosynthesis	up/down	up/down
starch degradation	up/down	up/down
sucrose biosynthesis	up/down	up/down
sucrose degradation III	up/down	up/down
sucrose degradation to ethanol and lactate (anaerobic)	up/down	up/down
tryptophan biosynthesis	up/down	up/down
UDP-glucose conversion	up/down	up/down
tRNA charging pathway	up/down	up/down

## Sheet: S2 resistant vs susceptible
The differentially regulated metabolic pathways between resistant and susceptible rice plants before and after attack by SBPH
Pathway	R0_S0	R6_S6
phenylalanine biosynthesis I	higher	higher
flavonoid biosynthesis	higher	higher
mixed acid fermentation	higher	higher
pinobanksin biosynthesis	higher	higher
reductive TCA cycle I	higher	higher
gluconeogenesis	higher	higher
phospholipid desaturation	higher	higher
lysine degradation I	higher	higher
aspartate degradation II	higher	higher
ent-kaurene biosynthesis	higher	higher
fatty acid biosynthesis - initial steps	higher	higher
fatty acid elongation -- saturated	higher	higher
TCA cycle	higher	higher
xylose degradation	higher	higher
UDP-glucose conversion	lower	higher
galactose degradation II	lower	lower
geranyldiphosphate biosynthesis	lower	lower
geranylgeranyldiphosphate biosynthesis II (plastidic)	lower	lower
phenylpropanoid biosynthesis, initial reactions	lower	lower
polyisoprenoid biosynthesis	lower	lower
sterol biosynthesis	lower	lower
trans,trans-farnesyl diphosphate biosynthesis	lower	lower
ureide biosynthesis	lower	lower
aminopropanol biosynthesis	lower	lower
salicylate biosynthesis	lower	lower
serine biosynthesis	lower	lower
threonine degradation II	lower	lower
threonine degradation III (to methylglyoxal)	lower	lower
ascorbate glutathione cycle	lower	lower
ethanol fermentation to acetate	lower	lower
ornithine biosynthesis	lower	lower
13-LOX and 13-HPL pathway	lower	lower
divinyl ether biosynthesis II (13-LOX)	lower	lower
salvage pathways of purine nucleosides	lower	lower
arginine biosynthesis I	lower	lower
de novo biosynthesis of pyrimidine ribonucleotides	lower	lower
purine degradation	lower	lower
methylerythritol phosphate pathway	lower	lower
thiamine biosynthesis	lower	lower
phospholipid biosynthesis II	lower	lower
anthocyanin biosynthesis (delphinidin 3-O-glucoside)	lower	lower
anthocyanin biosynthesis (pelargonidin 3-O-glucoside, cyanidin 3-O-glucoside)	lower	lower
coenzyme A biosynthesis	lower	lower
glutathione redox reactions I	lower	lower
hydroxycinnamic acid serotonin amides biosynthesis	lower	lower
UDP-galactose biosynthesis (salvage pathway from galactose using UDP-glucose)	lower	lower
methionine biosynthesis II	higher
S-methylmethionine cycle	higher
gibberellin biosynthesis III (early C-13 hydroxylation)	higher
UDP-D-glucuronate biosynthesis (from myo-inositol)	higher
brassinosteroid biosynthesis II	lower
lysine biosynthesis II	lower
lysine biosynthesis VI	lower
UDP-N-acetylgalactosamine biosynthesis	lower
removal of superoxide radicals	lower
salvage pathways of adenine, hypoxanthine, and their nucleosides	lower
nitrate reduction II (assimilatory)	lower
tryptophan degradation III (eukaryotic)	lower
homoserine biosynthesis	lower
phospholipid biosynthesis I	lower
chorismate biosynthesis		higher
glycine cleavage complex		higher
GA12 biosynthesis		higher
leucine biosynthesis		higher
pantothenate biosynthesis I		higher
pantothenate biosynthesis II		higher
respiration (anaerobic)-- electron donors reaction list		higher
β-alanine biosynthesis II		higher
IAA conjugate biosynthesis I		higher
IAA conjugate biosynthesis II		higher
spermine biosynthesis		higher
very long chain fatty acid biosynthesis		higher
ascorbate biosynthesis		higher
Calvin cycle		higher
GDP-mannose metabolism		higher
glycolysis I		higher
leucine degradation I		higher
mevalonate degradation		higher
stachyose biosynthesis		higher
starch biosynthesis		higher
starch degradation		higher
sucrose biosynthesis		higher
sucrose degradation III		higher
2-keto glutarate dehydrogenase complex		higher
asparagine degradation I		higher
aspartate biosynthesis I		higher
glutamine degradation III		higher
L-cysteine degradation I		higher
methanogenesis from CO2		higher
pyruvate dehydrogenase complex		higher
momilactone biosynthesis		higher
pentose phosphate pathway (non-oxidative branch)		higher
phenylalanine degradation III		lower
betanidin degradation		lower
cytokinins degradation		lower
glutamate degradation III		lower
biotin biosynthesis II		lower
tRNA charging pathway	lower	higher/lower
phenylpropanoid biosynthesis	higher/lower	higher/lower
suberin biosynthesis	higher/lower	higher/lower
cellulose biosynthesis	higher/lower	higher/lower
jasmonic acid biosynthesis	higher/lower	higher/lower
purine nucleotides de novo biosynthesis I	higher/lower	higher/lower
salvage pathways of purine nucleosides II (plant)	higher/lower	higher/lower
purine nucleotides de novo biosynthesis II	higher/lower	higher/lower
glycolipid desaturation	higher/lower	higher
fatty acid β-oxidation I	lower	higher/lower
fatty acid β-oxidation II (plant, saturated)	lower	higher/lower
acetyl CoA fermentation to butyrate	lower	higher/lower
glutaryl-CoA degradation	lower	higher/lower
isoleucine degradation I	lower	higher/lower
valine degradation I	lower	higher/lower
fatty acid β-oxidation IV (plant, unsaturated, even number)	lower	higher/lower
glutamate degradation VII (to butyrate)	lower	higher/lower
TCA cycle variation I	higher	higher/lower
IAA biosynthesis I	higher	higher/lower
sucrose degradation to ethanol and lactate (anaerobic)	higher	higher/lower
tryptophan biosynthesis	lower	higher/lower
phospholipases	higher	higher/lower
isoleucine biosynthesis from threonine		higher/lower
valine biosynthesis		higher/lower
tetrapyrrole biosynthesis I		higher/lower

## Sheet: venn result
The individual metabolic pathway of each category in the Venn diagram						Category
Pathway	S6_S0	R6_R0	R0_S0	R6_S6		S6_S0	R6_R0	R0_S0	R6_S6	Number
cholesterol biosynthesis II (via 24,25-dihydrolanosterol)	down					+				10
plastoquinone biosynthesis	down						+			16
4-hydroxyproline degradation I	up							+		2
arginine degradation I (arginase pathway)	up								+	9
arginine degradation II	up					+	+			42
cardiolipin biosynthesis	up							+	+	13
ethylene glycol degradation	up					+			+	0
phaseic acid biosynthesis	up					+		+		3
proline biosynthesis I	up						+	+		2
tyrosine degradation I	up/down						+		+	8
aldoxime degradation		down				+	+	+		7
arginine degradation X (arginine monooxygenase pathway)		down				+		+	+	4
glutamate biosynthesis V		down					+	+	+	12
glycolipid biosynthesis		down				+	+		+	23
IAA biosynthesis VI (via indole-3-acetamide)		down				+	+	+	+	39
kievitone biosynthesis		down
sulfate activation for sulfonation		down
sulfate reduction II (assimilatory)		down
sulfite oxidation III		down
trehalose degradation II (high osmolarity)		down
wighteone and luteone biosynthesis		down
acetone degradation (to methylglyoxal)		up
bupropion degradation		up
nicotine degradation III		up
ammonia assimilation cycle II		up/down
glutamine biosynthesis I		up/down
UDP-D-glucuronate biosynthesis (from myo-inositol)			higher
homoserine biosynthesis			lower
2-keto glutarate dehydrogenase complex				higher
asparagine degradation I				higher
aspartate biosynthesis I				higher
glutamine degradation III				higher
L-cysteine degradation I				higher
methanogenesis from CO2				higher
pyruvate dehydrogenase complex				higher
tetrapyrrole biosynthesis I				higher/lower
biotin biosynthesis II				lower
dTDP-L-rhamnose biosynthesis I	down	down
flavonol biosynthesis	down	down
folate polyglutamylation I	down	down
folate transformations	down	down
fucose degradation	down	down
GDP-D-rhamnose biosynthesis	down	down
GDP-L-fucose biosynthesis I (from GDP-D-mannose)	down	down
glycine biosynthesis I	down	down
homogalacturonan degradation	down	down
leucodelphinidin biosynthesis	down	down
leucopelargonidin and leucocyanidin biosynthesis	down	down
lipid-independent phytate biosynthesis	down	down
maackiain biosynthesis	down	down
medicarpin biosynthesis	down	down
myo-inositol biosynthesis	down	down
oxidative ethanol degradation I	down	down
photorespiration	down	down
proanthocyanidin biosynthesis from flavanols	down	down
salvage pathways of pyrimidine deoxyribonucleotides	down	down
salvage pathways of pyrimidine ribonucleotides	down	down
tetrahydrofolate biosynthesis I	down	down
UDP-D-xylose biosynthesis	down	down
xylulose-monophosphate cycle	down	down
carnitine degradation III	down	up/down
gentiodelphin biosynthesis	down	up/down
salvage pathways of purine and pyrimidine nucleotides	down	up/down
tryptophan degradation V (side chain pathway)	down	up/down
methylglyoxal degradation I	up	down
threonine biosynthesis from homoserine	up	up
asparagine biosynthesis III	up	up
cysteine biosynthesis I	up	up
D-lactate fermentation to propionate and acetate	up	up
NAD/NADH phosphorylation and dephosphorylation	up	up
pentose phosphate pathway (oxidative branch)	up	up
β-alanine betaine biosynthesis	up	up
β-D-glucuronide degradation	up	up
mevalonate pathway	up	up/down
citrulline biosynthesis	up/down	down
proline degradation I	up/down	down
proline degradation II	up/down	down
glycolysis IV (plant cytosol)	up/down	up/down
oxidative ethanol degradation III	up/down	up/down
tryptophan degradation III (eukaryotic)	down		lower
gibberellin biosynthesis III (early C-13 hydroxylation)	up		higher
phospholipid biosynthesis I	up		lower
UDP-N-acetylgalactosamine biosynthesis		down	lower
salvage pathways of adenine, hypoxanthine, and their nucleosides		up	lower
betanidin degradation		down		lower
cytokinins degradation		down		lower
glutamate degradation III		down		lower
IAA conjugate biosynthesis I		up		higher
IAA conjugate biosynthesis II		up		higher
spermine biosynthesis		up		higher
very long chain fatty acid biosynthesis		up		higher
momilactone biosynthesis		up		higher
aspartate degradation II			higher	higher
ent-kaurene biosynthesis			higher	higher
fatty acid biosynthesis - initial steps			higher	higher
fatty acid elongation -- saturated			higher	higher
TCA cycle			higher	higher
xylose degradation			higher	higher
phospholipases			higher	higher/lower
anthocyanin biosynthesis (delphinidin 3-O-glucoside)			lower	lower
anthocyanin biosynthesis (pelargonidin 3-O-glucoside, cyanidin 3-O-glucoside)			lower	lower
coenzyme A biosynthesis			lower	lower
glutathione redox reactions I			lower	lower
hydroxycinnamic acid serotonin amides biosynthesis			lower	lower
UDP-galactose biosynthesis (salvage pathway from galactose using UDP-glucose)			lower	lower
brassinosteroid biosynthesis II	down	down	lower
lysine biosynthesis II	down	down	lower
lysine biosynthesis VI	down	down	lower
methionine biosynthesis II	up	up	higher
S-methylmethionine cycle	up	up	higher
removal of superoxide radicals	up	up	lower
nitrate reduction II (assimilatory)	down	up/down	lower
chorismate biosynthesis	down	down		higher
glycine cleavage complex	down	down		higher
phenylalanine degradation III	up	down		lower
GA12 biosynthesis	up	up		higher
leucine biosynthesis	up	up		higher
pantothenate biosynthesis I	up	up		higher
pantothenate biosynthesis II	up	up		higher
respiration (anaerobic)-- electron donors reaction list	up	up		higher
β-alanine biosynthesis II	up	up		higher
isoleucine biosynthesis from threonine	up	up/down		higher/lower
pentose phosphate pathway (non-oxidative branch)	up	up/down		higher
valine biosynthesis	up	up/down		higher/lower
ascorbate biosynthesis	up/down	up/down		higher
Calvin cycle	up/down	up/down		higher
GDP-mannose metabolism	up/down	up/down		higher
glycolysis I	up/down	up/down		higher
leucine degradation I	up/down	up/down		higher
mevalonate degradation	up/down	up/down		higher
stachyose biosynthesis	up/down	up/down		higher
starch biosynthesis	up/down	up/down		higher
starch degradation	up/down	up/down		higher
sucrose biosynthesis	up/down	up/down		higher
sucrose degradation III	up/down	up/down		higher
flavonoid biosynthesis		down	higher	higher
mixed acid fermentation		down	higher	higher
pinobanksin biosynthesis		down	higher	higher
aminopropanol biosynthesis		down	lower	lower
salicylate biosynthesis		down	lower	lower
serine biosynthesis		down	lower	lower
threonine degradation II		down	lower	lower
threonine degradation III (to methylglyoxal)		down	lower	lower
reductive TCA cycle I		up	higher	higher
13-LOX and 13-HPL pathway		up	lower	lower
divinyl ether biosynthesis II (13-LOX)		up	lower	lower
fatty acid β-oxidation IV (plant, unsaturated, even number)		up	lower	higher/lower
methylerythritol phosphate pathway	down		lower	lower
thiamine biosynthesis	down		lower	lower
lysine degradation I	up		higher	higher
phospholipid biosynthesis II	up		lower	lower
phenylalanine biosynthesis I	down	down	higher	higher
galactose degradation II	down	down	lower	lower
geranyldiphosphate biosynthesis	down	down	lower	lower
geranylgeranyldiphosphate biosynthesis II (plastidic)	down	down	lower	lower
phenylpropanoid biosynthesis, initial reactions	down	down	lower	lower
polyisoprenoid biosynthesis	down	down	lower	lower
sterol biosynthesis	down	down	lower	lower
trans,trans-farnesyl diphosphate biosynthesis	down	down	lower	lower
phenylpropanoid biosynthesis	down	down	higher/lower	higher/lower
suberin biosynthesis	down	down	higher/lower	higher/lower
fatty acid β-oxidation I	down	up	lower	higher/lower
fatty acid β-oxidation II (plant, saturated)	down	up	lower	higher/lower
jasmonic acid biosynthesis	down	up/down	higher/lower	higher/lower
salvage pathways of purine nucleosides	down	up/down	lower	lower
ureide biosynthesis	up	down	lower	lower
TCA cycle variation I	up	up	higher	higher/lower
cellulose biosynthesis	up	up	higher/lower	higher/lower
acetyl CoA fermentation to butyrate	up	up	lower	higher/lower
glutaryl-CoA degradation	up	up	lower	higher/lower
isoleucine degradation I	up	up	lower	higher/lower
valine degradation I	up	up	lower	higher/lower
ascorbate glutathione cycle	up	up	lower	lower
ethanol fermentation to acetate	up	up	lower	lower
ornithine biosynthesis	up	up	lower	lower
glutamate degradation VII (to butyrate)	up	up/down	lower	higher/lower
arginine biosynthesis I	up	up/down	lower	lower
de novo biosynthesis of pyrimidine ribonucleotides	up	up/down	lower	lower
purine degradation	up	up/down	lower	lower
gluconeogenesis	up/down	up/down	higher	higher
phospholipid desaturation	up/down	up/down	higher	higher
IAA biosynthesis I	up/down	up/down	higher	higher/lower
sucrose degradation to ethanol and lactate (anaerobic)	up/down	up/down	higher	higher/lower
glycolipid desaturation	up/down	up/down	higher/lower	higher
purine nucleotides de novo biosynthesis I	up/down	up/down	higher/lower	higher/lower
purine nucleotides de novo biosynthesis II	up/down	up/down	higher/lower	higher/lower
salvage pathways of purine nucleosides II (plant)	up/down	up/down	higher/lower	higher/lower
UDP-glucose conversion	up/down	up/down	lower	higher
tRNA charging pathway	up/down	up/down	lower	higher/lower
tryptophan biosynthesis	up/down	up/down	lower	higher/lower

## Sheet: classification hierarchy of S1 
The classification hierarchy of the differentially regulated pathways of resistant and susceptible rice plants in response to SBPH infestation
Pathway	S6_S0	R6_R0
brassinosteroid biosynthesis II	down	down	Brassinosteroids Biosynthesis		Plant Hormones Biosynthesis	Hormones Biosynthesis	Biosynthesis
chorismate biosynthesis	down	down	Chorismate Biosynthesis			Aromatic Compounds Biosynthesis	Biosynthesis
dTDP-L-rhamnose biosynthesis I	down	down	Rhamnose Biosynthesis	Sugar Nucleotides Biosynthesis	Sugars Biosynthesis	Carbohydrates Biosynthesis	Biosynthesis
			O-Antigen Biosynthesis		Lipopolysaccharide Biosynthesis	Cell Structures Biosynthesis	Biosynthesis
flavonol biosynthesis	down	down	Flavonols Biosynthesis	Flavonoids Biosynthesis	Phenylpropanoid Derivatives Biosynthesis	Secondary Metabolites Biosynthesis	Biosynthesis
folate polyglutamylation I	down	down	Folate Biosynthesis		Vitamins Biosynthesis	Cofactors, Prosthetic Groups, Electron Carriers Biosynthesis	Biosynthesis
folate transformations	down	down	Folate Biosynthesis		Vitamins Biosynthesis	Cofactors, Prosthetic Groups, Electron Carriers Biosynthesis	Biosynthesis
fucose degradation	down	down	Sugars Degradation			Carbohydrates Degradation	Degradation/Utilization/Assimilation
galactose degradation II	down	down	Galactose Degradation		Sugars Degradation	Carbohydrates Degradation	Degradation/Utilization/Assimilation
			Sugar Nucleotides Biosynthesis		Sugars Biosynthesis	Carbohydrates Biosynthesis	Biosynthesis
GDP-D-rhamnose biosynthesis	down	down	Rhamnose Biosynthesis	Sugar Nucleotides Biosynthesis	Sugars Biosynthesis	Carbohydrates Biosynthesis	Biosynthesis
GDP-L-fucose biosynthesis I (from GDP-D-mannose)	down	down	Sugar Nucleotides Biosynthesis		Sugars Biosynthesis	Carbohydrates Biosynthesis	Biosynthesis
geranyldiphosphate biosynthesis	down	down	Polyprenyl Biosynthesis			Cofactors, Prosthetic Groups, Electron Carriers Biosynthesis	Biosynthesis
geranylgeranyldiphosphate biosynthesis II (plastidic)	down	down	Diterpenoids Biosynthesis		Terpenoids Biosynthesis	Secondary Metabolites Biosynthesis	Biosynthesis
			Geranylgeranyldiphosphate Biosynthesis		Polyprenyl Biosynthesis	Cofactors, Prosthetic Groups, Electron Carriers Biosynthesis	Biosynthesis
glycine biosynthesis I	down	down	Glycine Biosynthesis		Individual Amino Acids Biosynthesis	Amino Acids Biosynthesis	Biosynthesis
glycine cleavage complex	down	down	Glycine Degradation			Amino Acids Degradation	Degradation/Utilization/Assimilation
homogalacturonan degradation	down	down	Sugars Degradation			Carbohydrates Degradation	Degradation/Utilization/Assimilation
leucodelphinidin biosynthesis	down	down	Leucoanthocyanidins (flavan-3,4-diols) Biosynthesis	Flavonoids Biosynthesis	Phenylpropanoid Derivatives Biosynthesis	Secondary Metabolites Biosynthesis	Biosynthesis
leucopelargonidin and leucocyanidin biosynthesis	down	down	Leucoanthocyanidins (flavan-3,4-diols) Biosynthesis	Flavonoids Biosynthesis	Phenylpropanoid Derivatives Biosynthesis	Secondary Metabolites Biosynthesis	Biosynthesis
lipid-independent phytate biosynthesis	down	down	Phytate Biosynthesis	Cyclitols Biosynthesis	Sugar Derivatives Biosynthesis	Secondary Metabolites Biosynthesis	Biosynthesis
lysine biosynthesis II	down	down	Lysine Biosynthesis		Individual Amino Acids Biosynthesis	Amino Acids Biosynthesis	Biosynthesis
lysine biosynthesis VI	down	down	Lysine Biosynthesis		Individual Amino Acids Biosynthesis	Amino Acids Biosynthesis	Biosynthesis
maackiain biosynthesis	down	down	Isoflavonoid Phytoalexins Biosynthesis		Phytoalexins Biosynthesis	Secondary Metabolites Biosynthesis	Biosynthesis
			Isoflavonoids Biosynthesis	Flavonoids Biosynthesis	Phenylpropanoid Derivatives Biosynthesis	Secondary Metabolites Biosynthesis	Biosynthesis
medicarpin biosynthesis	down	down	Isoflavonoid Phytoalexins Biosynthesis		Phytoalexins Biosynthesis	Secondary Metabolites Biosynthesis	Biosynthesis
			Isoflavonoids Biosynthesis	Flavonoids Biosynthesis	Phenylpropanoid Derivatives Biosynthesis	Secondary Metabolites Biosynthesis	Biosynthesis
myo-inositol biosynthesis	down	down	Myo-inositol Biosynthesis	Cyclitols Biosynthesis	Sugar Derivatives Biosynthesis	Secondary Metabolites Biosynthesis	Biosynthesis
oxidative ethanol degradation I	down	down	Ethanol Degradation			Alcohols Degradation	Degradation/Utilization/Assimilation
phenylalanine biosynthesis I	down	down	Phenylalanine Biosynthesis		Individual Amino Acids Biosynthesis	Amino Acids Biosynthesis	Biosynthesis
phenylpropanoid biosynthesis	down	down	Lignins Biosynthesis		Phenylpropanoid Derivatives Biosynthesis	Secondary Metabolites Biosynthesis	Biosynthesis
			Secondary Cell Wall		Plant Cell Structures	Cell Structures Biosynthesis	Biosynthesis
phenylpropanoid biosynthesis, initial reactions	down	down	Cinnamates Biosynthesis		Phenylpropanoid Derivatives Biosynthesis	Secondary Metabolites Biosynthesis	Biosynthesis
photorespiration	down	down	Photosynthesis				Generation of Precursor Metabolites and Energy
polyisoprenoid biosynthesis	down	down	Polyprenyl Biosynthesis			Cofactors, Prosthetic Groups, Electron Carriers Biosynthesis	Biosynthesis
proanthocyanidin biosynthesis from flavanols	down	down	Proanthocyanidins Biosynthesis	Flavonoids Biosynthesis	Phenylpropanoid Derivatives Biosynthesis	Secondary Metabolites Biosynthesis	Biosynthesis
salvage pathways of pyrimidine deoxyribonucleotides	down	down	Pyrimidine Nucleotides Salvage		Pyrimidine Nucleotide Biosynthesis	Nucleosides and Nucleotides Biosynthesis	Biosynthesis
salvage pathways of pyrimidine ribonucleotides	down	down	Pyrimidine Nucleotides Salvage		Pyrimidine Nucleotide Biosynthesis	Nucleosides and Nucleotides Biosynthesis	Biosynthesis
sterol biosynthesis	down	down	Sterol Biosynthesis			Fatty Acids and Lipids Biosynthesis	Biosynthesis
			Triterpenoids Biosynthesis		Terpenoids Biosynthesis	Secondary Metabolites Biosynthesis	Biosynthesis
suberin biosynthesis	down	down	Plant Cell Structures			Cell Structures Biosynthesis	Biosynthesis
tetrahydrofolate biosynthesis I	down	down	Folate Biosynthesis		Vitamins Biosynthesis	Cofactors, Prosthetic Groups, Electron Carriers Biosynthesis	Biosynthesis
trans,trans-farnesyl diphosphate biosynthesis	down	down	All-Trans-Farnesyl-PP-Biosynthesis		Polyprenyl Biosynthesis	Cofactors, Prosthetic Groups, Electron Carriers Biosynthesis	Biosynthesis
UDP-D-xylose biosynthesis	down	down	Sugar Nucleotides Biosynthesis		Sugars Biosynthesis	Carbohydrates Biosynthesis	Biosynthesis
xylulose-monophosphate cycle	down	down	Formaldehyde Assimilation			C1 Compounds Utilization and Assimilation	Degradation/Utilization/Assimilation
acetyl CoA fermentation to butyrate	up	up	Pyruvate Fermentation			Fermentation	Generation of Precursor Metabolites and Energy
ascorbate glutathione cycle	up	up	Detoxification
asparagine biosynthesis III	up	up	Asparagine Biosynthesis		Individual Amino Acids Biosynthesis	Amino Acids Biosynthesis	Biosynthesis
cellulose biosynthesis	up	up	Primary Cell Wall		Plant Cell Structures	Cell Structures Biosynthesis	Biosynthesis
			Sugars Biosynthesis			Carbohydrates Biosynthesis	Biosynthesis
			Secondary Cell Wall		Plant Cell Structures	Cell Structures Biosynthesis	Biosynthesis
cysteine biosynthesis I	up	up	Cysteine Biosynthesis		Individual Amino Acids Biosynthesis	Amino Acids Biosynthesis	Biosynthesis
D-lactate fermentation to propionate and acetate	up	up	Fermentation				Generation of Precursor Metabolites and Energy
ethanol fermentation to acetate	up	up	Fermentation				Generation of Precursor Metabolites and Energy
GA12 biosynthesis	up	up	Gibberellins Biosynthesis		Plant Hormones Biosynthesis	Hormones Biosynthesis	Biosynthesis
			Gibberellins Biosynthesis		Terpenoids Biosynthesis	Secondary Metabolites Biosynthesis	Biosynthesis
glutaryl-CoA degradation	up	up	Carboxylates Degradation				Degradation/Utilization/Assimilation
isoleucine degradation I	up	up	Isoleucine Degradation			Amino Acids Degradation	Degradation/Utilization/Assimilation
leucine biosynthesis	up	up	Leucine Biosynthesis		Individual Amino Acids Biosynthesis	Amino Acids Biosynthesis	Biosynthesis
methionine biosynthesis II	up	up	Methionine Biosynthesis		Individual Amino Acids Biosynthesis	Amino Acids Biosynthesis	Biosynthesis
NAD/NADH phosphorylation and dephosphorylation	up	up	NAD Metabolism			Cofactors, Prosthetic Groups, Electron Carriers Biosynthesis	Biosynthesis
ornithine biosynthesis	up	up	Other Amino Acid Biosynthesis		Individual Amino Acids Biosynthesis	Amino Acids Biosynthesis	Biosynthesis
pantothenate biosynthesis I	up	up	Pantothenate Biosynthesis		Vitamins Biosynthesis	Cofactors, Prosthetic Groups, Electron Carriers Biosynthesis	Biosynthesis
pantothenate biosynthesis II	up	up	Pantothenate Biosynthesis		Vitamins Biosynthesis	Cofactors, Prosthetic Groups, Electron Carriers Biosynthesis	Biosynthesis
			Vitamins Biosynthesis			Cofactors, Prosthetic Groups, Electron Carriers Biosynthesis	Biosynthesis
pentose phosphate pathway (oxidative branch)	up	up	Pentose Phosphate Pathways				Generation of Precursor Metabolites and Energy
removal of superoxide radicals	up	up	Detoxification
respiration (anaerobic)-- electron donors reaction list	up	up	Anaerobic Respiration			Respiration	Generation of Precursor Metabolites and Energy
S-methylmethionine cycle	up	up	Methionine Biosynthesis		Individual Amino Acids Biosynthesis	Amino Acids Biosynthesis	Biosynthesis
TCA cycle variation I	up	up	TCA cycle				Generation of Precursor Metabolites and Energy
valine degradation I	up	up	Valine Degradation				Degradation/Utilization/Assimilation
β-alanine betaine biosynthesis	up	up	Betaine Biosynthesis			Amines and Polyamines Biosynthesis	Biosynthesis
			Amino Acids Degradation				Degradation/Utilization/Assimilation
β-alanine biosynthesis II	up	up	beta Alanine Biosynthesis		Individual Amino Acids Biosynthesis	Amino Acids Biosynthesis	Biosynthesis
β-D-glucuronide degradation	up	up	D-Glucuronate Degradation	Sugar Acids Degradation	Sugar Derivatives Degradation	Secondary Metabolites Degradation	Degradation/Utilization/Assimilation
threonine biosynthesis from homoserine	up	up	Threonine Biosynthesis		Individual Amino Acids Biosynthesis	Amino Acids Biosynthesis	Biosynthesis
methylglyoxal degradation I	up	down	Aldehyde Degradation				Degradation/Utilization/Assimilation
			Methylglyoxal Detoxification				Detoxification
phenylalanine degradation III	up	down	Phenylalanine Degradation			Amino Acids Degradation	Degradation/Utilization/Assimilation
ureide biosynthesis	up	down	Amines and Polyamines Biosynthesis				Biosynthesis
13-LOX and 13-HPL pathway		up	Fatty Acid Derivatives Biosynthesis			Secondary Metabolites Biosynthesis	Biosynthesis
acetone degradation (to methylglyoxal)		up	Acetone Degradation			Fatty Acid and Lipids Degradation	Degradation/Utilization/Assimilation
bupropion degradation		up	Degradation/Utilization/Assimilation - Other				Degradation/Utilization/Assimilation
divinyl ether biosynthesis II (13-LOX)		up	Divinyl Ether Biosynthesis		Fatty Acid Derivatives Biosynthesis	Secondary Metabolites Biosynthesis	Biosynthesis
fatty acid β-oxidation IV (plant, unsaturated, even number)		up	Fatty Acids Degradation			Fatty Acid and Lipids Degradation	Degradation/Utilization/Assimilation
IAA conjugate biosynthesis I		up	Cyclitols Degradation		Sugar Derivatives Degradation	Secondary Metabolites Degradation	Degradation/Utilization/Assimilation
		up	Inactivation				Activation/Inactivation/Interconversion
IAA conjugate biosynthesis II		up	Inactivation				Activation/Inactivation/Interconversion
nicotine degradation III		up	Nicotine Degradation			Degradation/Utilization/Assimilation - Other	Degradation/Utilization/Assimilation
reductive TCA cycle I		up	Reductive TCA Cycles	Autotrophic CO2 Fixation	CO2 Fixation	C1 Compounds Utilization and Assimilation	Degradation/Utilization/Assimilation
salvage pathways of adenine, hypoxanthine, and their nucleosides		up	Adenosine Nucleotides Degradation		Purine Nucleotides Degradation	Nucleosides and Nucleotides Degradation	Degradation/Utilization/Assimilation
spermine biosynthesis		up	Amines and Polyamines Biosynthesis				Biosynthesis
very long chain fatty acid biosynthesis		up	Fatty Acid Biosynthesis			Fatty Acids and Lipids Biosynthesis	Biosynthesis
momilactone biosynthesis		up	Diterpenoids Biosynthesis		Terpenoids Biosynthesis	Secondary Metabolites Biosynthesis	Biosynthesis
		up	Terpenoid Phytoalexins Biosynthesis		Phytoalexins Biosynthesis	Secondary Metabolites Biosynthesis	Biosynthesis
aldoxime degradation		down	Aromatic Compounds Degradation				Degradation/Utilization/Assimilation
aminopropanol biosynthesis		down	Cobalamin Biosynthesis		Vitamins Biosynthesis	Cofactors, Prosthetic Groups, Electron Carriers Biosynthesis	Biosynthesis
arginine degradation X (arginine monooxygenase pathway)		down	Arginine Degradation			Amino Acids Degradation	Degradation/Utilization/Assimilation
betanidin degradation		down	Alkaloids Degradation		Nitrogen Containing Secondary Compounds Degradation	Secondary Metabolites Degradation	Degradation/Utilization/Assimilation
cytokinins degradation		down	Cytokinins Degradation		Plant Hormones Degradation	Hormones Degradation	Degradation/Utilization/Assimilation
flavonoid biosynthesis		down	Flavonoids Biosynthesis		Phenylpropanoid Derivatives Biosynthesis	Secondary Metabolites Biosynthesis	Biosynthesis
		down	Chalcones Biosynthesis	Flavonoids Biosynthesis	Phenylpropanoid Derivatives Biosynthesis	Secondary Metabolites Biosynthesis	Biosynthesis
glutamate biosynthesis V		down	Glutamate Biosynthesis		Individual Amino Acids Biosynthesis	Amino Acids Biosynthesis	Biosynthesis
glutamate degradation III		down	Glutamate Degradation			Amino Acids Degradation	Degradation/Utilization/Assimilation
glycolipid biosynthesis		down	Fatty Acids and Lipids Biosynthesis				Biosynthesis
IAA biosynthesis VI (via indole-3-acetamide)		down	Auxins Biosynthesis		Plant Hormones Biosynthesis	Hormones Biosynthesis	Biosynthesis
kievitone biosynthesis		down	Isoflavonoid Phytoalexins Biosynthesis		Phytoalexins Biosynthesis	Secondary Metabolites Biosynthesis	Biosynthesis
		down	Isoflavonoids Biosynthesis	Flavonoids Biosynthesis	Phenylpropanoid Derivatives Biosynthesis	Secondary Metabolites Biosynthesis	Biosynthesis
mixed acid fermentation		down	Fermentation				Generation of Precursor Metabolites and Energy
pinobanksin biosynthesis		down	Flavonols Biosynthesis	Flavonoids Biosynthesis	Phenylpropanoid Derivatives Biosynthesis	Secondary Metabolites Biosynthesis	Biosynthesis
salicylate biosynthesis		down	Salicylate Biosynthesis	Benzenoids Biosynthesis	Phenylpropanoid Derivatives Biosynthesis	Secondary Metabolites Biosynthesis	Biosynthesis
		down	Aromatic Compounds Biosynthesis				Biosynthesis
serine biosynthesis		down	Serine Biosynthesis		Individual Amino Acids Biosynthesis	Amino Acids Biosynthesis	Biosynthesis
sulfate activation for sulfonation		down	Activation				Activation/Inactivation/Interconversion
		down	Sulfur Compounds Metabolism			Inorganic Nutrients Metabolism	Degradation/Utilization/Assimilation
sulfate reduction II (assimilatory)		down	Sulfate Reduction		Sulfur Compounds Metabolism	Inorganic Nutrients Metabolism	Degradation/Utilization/Assimilation
sulfite oxidation III		down	Sulfite Oxidation		Sulfur Compounds Metabolism	Inorganic Nutrients Metabolism	Degradation/Utilization/Assimilation
threonine degradation II		down	Threonine Degradation			Amino Acids Degradation	Degradation/Utilization/Assimilation
threonine degradation III (to methylglyoxal)		down	Threonine Degradation			Amino Acids Degradation	Degradation/Utilization/Assimilation
trehalose degradation II (high osmolarity)		down	Trehalose Degradation		Sugars Degradation	Carbohydrates Degradation	Degradation/Utilization/Assimilation
UDP-N-acetylgalactosamine biosynthesis		down	UDP-N-acetyl-D-glucosamine Biosynthesis			Amines and Polyamines Biosynthesis	Biosynthesis
wighteone and luteone biosynthesis		down	Isoflavonoid Phytoalexins Biosynthesis		Phytoalexins Biosynthesis	Secondary Metabolites Biosynthesis	Biosynthesis
		down	Isoflavonoids Biosynthesis	Flavonoids Biosynthesis	Phenylpropanoid Derivatives Biosynthesis	Secondary Metabolites Biosynthesis	Biosynthesis
cholesterol biosynthesis II (via 24,25-dihydrolanosterol)	down		Sterol Biosynthesis			Fatty Acids and Lipids Biosynthesis	Biosynthesis
methylerythritol phosphate pathway	down		Polyprenyl Biosynthesis			Cofactors, Prosthetic Groups, Electron Carriers Biosynthesis	Biosynthesis
plastoquinone biosynthesis	down		Plastoquinol Biosynthesis		Quinol and Quinone Biosynthesis	Cofactors, Prosthetic Groups, Electron Carriers Biosynthesis	Biosynthesis
thiamine biosynthesis	down		Thiamin Biosynthesis		Vitamins Biosynthesis	Cofactors, Prosthetic Groups, Electron Carriers Biosynthesis	Biosynthesis
tryptophan degradation III (eukaryotic)	down		Tryptophan Degradation			Amino Acids Degradation	Degradation/Utilization/Assimilation
4-hydroxyproline degradation I	up		4-Hydroxyproline Degradation			Amino Acids Degradation	Degradation/Utilization/Assimilation
arginine degradation I (arginase pathway)	up		Glutamate Biosynthesis		Individual Amino Acids Biosynthesis	Amino Acids Biosynthesis	Biosynthesis
	up		Arginine Degradation			Amino Acids Degradation	Degradation/Utilization/Assimilation
arginine degradation II	up		Arginine Degradation			Amino Acids Degradation	Degradation/Utilization/Assimilation
cardiolipin biosynthesis	up		Phospholipid Biosynthesis			Fatty Acids and Lipids Biosynthesis	Biosynthesis
ethylene glycol degradation	up		Alcohols Degradation				Degradation/Utilization/Assimilation
gibberellin biosynthesis III (early C-13 hydroxylation)	up		Gibberellins Biosynthesis		Plant Hormones Biosynthesis	Hormones Biosynthesis	Biosynthesis
	up		Gibberellins Biosynthesis	Diterpenoids Biosynthesis	Terpenoids Biosynthesis	Secondary Metabolites Biosynthesis	Biosynthesis
lysine degradation I	up		Lysine Degradation			Amino Acids Degradation	Degradation/Utilization/Assimilation
phaseic acid biosynthesis	up		Abscisic acid derivative Biosynthesis	Abscisic Acid Biosynthesis	Plant Hormones Biosynthesis	Hormones Biosynthesis	Biosynthesis
	up		Abscisic acid derivative Biosynthesis	Abscisic Acid Biosynthesis	Terpenoids Biosynthesis	Secondary Metabolites Biosynthesis	Biosynthesis
	up		Abscisic Acid Degradation		Plant Hormones Degradation	Hormones Degradation	Degradation/Utilization/Assimilation
	up		Abscisic Acid Degradation	Sesquiterpenoids Degradation	Terpenoids Degradation	Secondary Metabolites Degradation	Degradation/Utilization/Assimilation
phospholipid biosynthesis I	up		Phospholipid Biosynthesis			Fatty Acids and Lipids Biosynthesis	Biosynthesis
phospholipid biosynthesis II	up		Phospholipid Biosynthesis			Fatty Acids and Lipids Biosynthesis	Biosynthesis
proline biosynthesis I	up		Proline Biosynthesis		Individual Amino Acids Biosynthesis	Amino Acids Biosynthesis	Biosynthesis
citrulline biosynthesis	up/down	down	Citrulline-Biosynthesis	Other Amino Acid Biosynthesis	Individual Amino Acids Biosynthesis	Amino Acids Biosynthesis	Biosynthesis
proline degradation I	up/down	down	Proline Degradation			Amino Acids Degradation	Degradation/Utilization/Assimilation
proline degradation II	up/down	down	Proline Degradation			Amino Acids Degradation	Degradation/Utilization/Assimilation
tyrosine degradation I	up/down		Tyrosine Degradation			Amino Acids Degradation	Degradation/Utilization/Assimilation
fatty acid β-oxidation I	down	up	Fatty Acids Degradation			Fatty Acid and Lipids Degradation	Degradation/Utilization/Assimilation
fatty acid β-oxidation II (plant, saturated)	down	up	Fatty Acids Degradation			Fatty Acid and Lipids Degradation	Degradation/Utilization/Assimilation
carnitine degradation III	down	up/down	Carnitine Degradation			Amines and Polyamines Degradation	Degradation/Utilization/Assimilation
gentiodelphin biosynthesis	down	up/down	Anthocyanins Biosynthesis	Flavonoids Biosynthesis	Phenylpropanoid Derivatives Biosynthesis	Secondary Metabolites Biosynthesis	Biosynthesis
jasmonic acid biosynthesis	down	up/down	Jasmonates Biosynthesis		Plant Hormones Biosynthesis	Hormones Biosynthesis	Biosynthesis
			Fatty Acid Derivatives Biosynthesis			Secondary Metabolites Biosynthesis	Biosynthesis
nitrate reduction II (assimilatory)	down	up/down	Nitrate Reduction		Nitrogen Compounds Metabolism	Inorganic Nutrients Metabolism	Degradation/Utilization/Assimilation
salvage pathways of purine and pyrimidine nucleotides	down	up/down	Purine Nucleotide Salvage		Purine Nucleotide Biosynthesis	Nucleosides and Nucleotides Biosynthesis	Biosynthesis
			Pyrimidine Nucleotide Biosynthesis			Nucleosides and Nucleotides Biosynthesis	Biosynthesis
salvage pathways of purine nucleosides	down	up/down	Adenine and Adenosine Salvage	Purine Nucleotide Salvage	Purine Nucleotide Biosynthesis	Nucleosides and Nucleotides Biosynthesis	Biosynthesis
tryptophan degradation V (side chain pathway)	down	up/down	Tryptophan Degradation			Amino Acids Degradation	Degradation/Utilization/Assimilation
arginine biosynthesis I	up	up/down	Arginine Biosynthesis		Individual Amino Acids Biosynthesis	Amino Acids Biosynthesis	Biosynthesis
de novo biosynthesis of pyrimidine ribonucleotides	up	up/down	Pyrimidine Nucleotides De Novo Biosynthesis		Pyrimidine Nucleotide Biosynthesis	Nucleosides and Nucleotides Biosynthesis	Biosynthesis
glutamate degradation VII (to butyrate)	up	up/down	Glutamate Degradation			Amino Acids Degradation	Degradation/Utilization/Assimilation
isoleucine biosynthesis from threonine	up	up/down	Isoleucine Biosynthesis		Individual Amino Acids Biosynthesis	Amino Acids Biosynthesis	Biosynthesis
mevalonate pathway	up	up/down	Hemiterpenes Biosynthesis		Terpenoids Biosynthesis	Secondary Metabolites Biosynthesis	Biosynthesis
	up	up/down	Fatty Acids and Lipids Biosynthesis				Biosynthesis
	up	up/down	Cofactors, Prosthetic Groups, Electron Carriers Biosynthesis				Biosynthesis
pentose phosphate pathway (non-oxidative branch)	up	up/down	Pentose Phosphate Pathways				Generation of Precursor Metabolites and Energy
purine degradation	up	up/down	Purine Nucleotides Degradation			Nucleosides and Nucleotides Degradation	Degradation/Utilization/Assimilation
valine biosynthesis	up	up/down	Valine Biosynthesis		Individual Amino Acids Biosynthesis	Amino Acids Biosynthesis	Biosynthesis
ascorbate biosynthesis	up/down	up/down	Ascorbate Biosynthesis		Vitamins Biosynthesis	Cofactors, Prosthetic Groups, Electron Carriers Biosynthesis	Biosynthesis
Calvin cycle	up/down	up/down	Photosynthesis				Generation of Precursor Metabolites and Energy
	up/down	up/down	Sugars Biosynthesis			Carbohydrates Biosynthesis	Biosynthesis
	up/down	up/down	Autotrophic CO2 Fixation		CO2 Fixation	C1 Compounds Utilization and Assimilation	Degradation/Utilization/Assimilation
GDP-mannose metabolism	up/down	up/down	Cell Structures Biosynthesis				Biosynthesis
gluconeogenesis	up/down	up/down	Gluconeogenesis		Sugars Biosynthesis	Carbohydrates Biosynthesis	Biosynthesis
glycolipid desaturation	up/down	up/down	Fatty Acids and Lipids Biosynthesis			Fatty Acids and Lipids Biosynthesis	Biosynthesis
glycolysis I	up/down	up/down	Glycolysis			Glycolysis	Generation of Precursor Metabolites and Energy
glycolysis IV (plant cytosol)	up/down	up/down	Glycolysis			Glycolysis	Generation of Precursor Metabolites and Energy
IAA biosynthesis I	up/down	up/down	Auxins Biosynthesis		Plant Hormones Biosynthesis	Hormones Biosynthesis	Biosynthesis
leucine degradation I	up/down	up/down	Leucine Degradation			Amino Acids Degradation	Degradation/Utilization/Assimilation
mevalonate degradation	up/down	up/down	Carboxylates Degradation			Carboxylates Degradation	Degradation/Utilization/Assimilation
oxidative ethanol degradation III	up/down	up/down	Ethanol Degradation			Alcohols Degradation	Degradation/Utilization/Assimilation
phospholipid desaturation	up/down	up/down	Phospholipid Biosynthesis			Fatty Acids and Lipids Biosynthesis	Biosynthesis
purine nucleotides de novo biosynthesis I	up/down	up/down	Purine Nucleotides De Novo Biosynthesis		Purine Nucleotide Biosynthesis	Nucleosides and Nucleotides Biosynthesis	Biosynthesis
purine nucleotides de novo biosynthesis II	up/down	up/down	Purine Nucleotides De Novo Biosynthesis		Purine Nucleotide Biosynthesis	Nucleosides and Nucleotides Biosynthesis	Biosynthesis
salvage pathways of purine nucleosides II (plant)	up/down	up/down	Purine Nucleotide Salvage		Purine Nucleotide Biosynthesis	Nucleosides and Nucleotides Biosynthesis	Biosynthesis
stachyose biosynthesis	up/down	up/down	Oligosaccharides Biosynthesis			Carbohydrates Biosynthesis	Biosynthesis
starch biosynthesis	up/down	up/down	Glucogen and Starch Biosynthesis		Polysaccharides Biosynthesis	Carbohydrates Biosynthesis	Biosynthesis
starch degradation	up/down	up/down	Starch Degradation		Polysaccharides Degradation	Carbohydrates Degradation	Degradation/Utilization/Assimilation
	up/down	up/down	Starch Degradation		Polysaccharides Degradation	Polymeric Compounds Degradation	Degradation/Utilization/Assimilation
	up/down	up/down	Sugars Biosynthesis			Carbohydrates Biosynthesis	Biosynthesis
sucrose biosynthesis	up/down	up/down	Sugars Biosynthesis			Carbohydrates Biosynthesis	Biosynthesis
sucrose degradation III	up/down	up/down	Sucrose Degradation		Sugars Degradation	Carbohydrates Degradation	Degradation/Utilization/Assimilation
sucrose degradation to ethanol and lactate (anaerobic)	up/down	up/down	Sucrose Degradation		Sugars Degradation	Carbohydrates Degradation	Degradation/Utilization/Assimilation
tryptophan biosynthesis	up/down	up/down	Tryptophan Biosynthesis		Individual Amino Acids Biosynthesis	Amino Acids Biosynthesis	Biosynthesis
UDP-glucose conversion	up/down	up/down	Sugars Degradation			Carbohydrates Degradation	Degradation/Utilization/Assimilation
	up/down	up/down	Sugar Nucleotides Biosynthesis		Sugars Biosynthesis	Carbohydrates Biosynthesis	Biosynthesis
ammonia assimilation cycle II		up/down	Ammonia Assimilation		Nitrogen Compounds Metabolism	Inorganic Nutrients Metabolism	Degradation/Utilization/Assimilation
glutamine biosynthesis I		up/down	Glutamine Biosynthesis		Individual Amino Acids Biosynthesis	Amino Acids Biosynthesis	Biosynthesis
tRNA charging pathway	up/down	up/down	Aminoacyl-tRNA Charging				Biosynthesis

## Sheet: classification hierarchy of S2
The classification hierarchy of the differentially regulated pathways between resistant and susceptible rice plants before and after attack by SBPH
Pathway	R0_S0	R6_S6
phenylalanine biosynthesis I	higher	higher	Phenylalanine Biosynthesis		Individual Amino Acids Biosynthesis	Amino Acids Biosynthesis	Biosynthesis
flavonoid biosynthesis	higher	higher	Flavonoids Biosynthesis		Phenylpropanoid Derivatives Biosynthesis	Secondary Metabolites Biosynthesis	Biosynthesis
			Chalcones Biosynthesis	Flavonoids Biosynthesis	Phenylpropanoid Derivatives Biosynthesis	Secondary Metabolites Biosynthesis	Biosynthesis
mixed acid fermentation	higher	higher	Fermentation				Generation of Precursor Metabolites and Energy
pinobanksin biosynthesis	higher	higher	Flavonols Biosynthesis	Flavonoids Biosynthesis	Phenylpropanoid Derivatives Biosynthesis	Secondary Metabolites Biosynthesis	Biosynthesis
reductive TCA cycle I	higher	higher	Reductive TCA Cycles	Autotrophic CO2 Fixation	CO2 Fixation	C1 Compounds Utilization and Assimilation	Degradation/Utilization/Assimilation
gluconeogenesis	higher	higher	Gluconeogenesis		Sugars Biosynthesis	Carbohydrates Biosynthesis	Biosynthesis
phospholipid desaturation	higher	higher	Phospholipid Biosynthesis			Fatty Acids and Lipids Biosynthesis	Biosynthesis
lysine degradation I	higher	higher	Lysine Degradation			Amino Acids Degradation	Degradation/Utilization/Assimilation
aspartate degradation II	higher	higher	Aspartate Degradation			Amino Acids Degradation	Degradation/Utilization/Assimilation
ent-kaurene biosynthesis	higher	higher	Gibberellins Biosynthesis	Diterpenoids Biosynthesis	Terpenoids Biosynthesis	Secondary Metabolites Biosynthesis	Biosynthesis
			Gibberellins Biosynthesis		Plant Hormones Biosynthesis	Hormones Biosynthesis	Biosynthesis
fatty acid biosynthesis - initial steps	higher	higher	Fatty Acid Biosynthesis			Fatty Acids and Lipids Biosynthesis	Biosynthesis
fatty acid elongation -- saturated	higher	higher	Fatty Acid Biosynthesis			Fatty Acids and Lipids Biosynthesis	Biosynthesis
TCA cycle	higher	higher	TCA cycle				Generation of Precursor Metabolites and Energy
xylose degradation	higher	higher	Xylose Degradation		Sugars Degradation	Carbohydrates Degradation	Degradation/Utilization/Assimilation
UDP-glucose conversion	lower	higher	Sugars Degradation			Carbohydrates Degradation	Degradation/Utilization/Assimilation
			Sugar Nucleotides Biosynthesis		Sugars Biosynthesis	Carbohydrates Biosynthesis	Biosynthesis
galactose degradation II	lower	lower	Galactose Degradation		Sugars Degradation	Carbohydrates Degradation	Degradation/Utilization/Assimilation
			Sugar Nucleotides Biosynthesis		Sugars Biosynthesis	Carbohydrates Biosynthesis	Biosynthesis
geranyldiphosphate biosynthesis	lower	lower	Polyprenyl Biosynthesis			Cofactors, Prosthetic Groups, Electron Carriers Biosynthesis	Biosynthesis
geranylgeranyldiphosphate biosynthesis II (plastidic)	lower	lower	Diterpenoids Biosynthesis		Terpenoids Biosynthesis	Secondary Metabolites Biosynthesis	Biosynthesis
			Geranylgeranyldiphosphate Biosynthesis		Polyprenyl Biosynthesis	Cofactors, Prosthetic Groups, Electron Carriers Biosynthesis	Biosynthesis
phenylpropanoid biosynthesis, initial reactions	lower	lower	Cinnamates Biosynthesis		Phenylpropanoid Derivatives Biosynthesis	Secondary Metabolites Biosynthesis	Biosynthesis
polyisoprenoid biosynthesis	lower	lower	Polyprenyl Biosynthesis			Cofactors, Prosthetic Groups, Electron Carriers Biosynthesis	Biosynthesis
sterol biosynthesis	lower	lower	Sterol Biosynthesis			Fatty Acids and Lipids Biosynthesis	Biosynthesis
			Triterpenoids Biosynthesis		Terpenoids Biosynthesis	Secondary Metabolites Biosynthesis	Biosynthesis
trans,trans-farnesyl diphosphate biosynthesis	lower	lower	All-Trans-Farnesyl-PP-Biosynthesis		Polyprenyl Biosynthesis	Cofactors, Prosthetic Groups, Electron Carriers Biosynthesis	Biosynthesis
ureide biosynthesis	lower	lower	Amines and Polyamines Biosynthesis				Biosynthesis
aminopropanol biosynthesis	lower	lower	Cobalamin Biosynthesis		Vitamins Biosynthesis	Cofactors, Prosthetic Groups, Electron Carriers Biosynthesis	Biosynthesis
salicylate biosynthesis	lower	lower	Salicylate Biosynthesis	Benzenoids Biosynthesis	Phenylpropanoid Derivatives Biosynthesis	Secondary Metabolites Biosynthesis	Biosynthesis
			Aromatic Compounds Biosynthesis				Biosynthesis
serine biosynthesis	lower	lower	Serine Biosynthesis		Individual Amino Acids Biosynthesis	Amino Acids Biosynthesis	Biosynthesis
threonine degradation II	lower	lower	Threonine Degradation			Amino Acids Degradation	Degradation/Utilization/Assimilation
threonine degradation III (to methylglyoxal)	lower	lower	Threonine Degradation			Amino Acids Degradation	Degradation/Utilization/Assimilation
ascorbate glutathione cycle	lower	lower	Detoxification
ethanol fermentation to acetate	lower	lower	Fermentation				Generation of Precursor Metabolites and Energy
ornithine biosynthesis	lower	lower	Other Amino Acid Biosynthesis		Individual Amino Acids Biosynthesis	Amino Acids Biosynthesis	Biosynthesis
13-LOX and 13-HPL pathway	lower	lower	Fatty Acid Derivatives Biosynthesis			Secondary Metabolites Biosynthesis	Biosynthesis
divinyl ether biosynthesis II (13-LOX)	lower	lower	Divinyl Ether Biosynthesis		Fatty Acid Derivatives Biosynthesis	Secondary Metabolites Biosynthesis	Biosynthesis
salvage pathways of purine nucleosides	lower	lower	Adenine and Adenosine Salvage	Purine Nucleotide Salvage	Purine Nucleotide Biosynthesis	Nucleosides and Nucleotides Biosynthesis	Biosynthesis
arginine biosynthesis I	lower	lower	Arginine Biosynthesis		Individual Amino Acids Biosynthesis	Amino Acids Biosynthesis	Biosynthesis
de novo biosynthesis of pyrimidine ribonucleotides	lower	lower	Pyrimidine Nucleotides De Novo Biosynthesis		Pyrimidine Nucleotide Biosynthesis	Nucleosides and Nucleotides Biosynthesis	Biosynthesis
purine degradation	lower	lower	Purine Nucleotides Degradation			Nucleosides and Nucleotides Degradation	Degradation/Utilization/Assimilation
methylerythritol phosphate pathway	lower	lower	Polyprenyl Biosynthesis			Cofactors, Prosthetic Groups, Electron Carriers Biosynthesis	Biosynthesis
thiamine biosynthesis	lower	lower	Thiamin Biosynthesis		Vitamins Biosynthesis	Cofactors, Prosthetic Groups, Electron Carriers Biosynthesis	Biosynthesis
phospholipid biosynthesis II	lower	lower	Phospholipid Biosynthesis			Fatty Acids and Lipids Biosynthesis	Biosynthesis
anthocyanin biosynthesis (delphinidin 3-O-glucoside)	lower	lower	Anthocyanins Biosynthesis	Flavonoids Biosynthesis	Phenylpropanoid Derivatives Biosynthesis	Secondary Metabolites Biosynthesis	Biosynthesis
anthocyanin biosynthesis (pelargonidin 3-O-glucoside, cyanidin 3-O-glucoside)	lower	lower	Anthocyanins Biosynthesis	Flavonoids Biosynthesis	Phenylpropanoid Derivatives Biosynthesis	Secondary Metabolites Biosynthesis	Biosynthesis
coenzyme A biosynthesis	lower	lower	Coenzyme A Biosynthesis			Cofactors, Prosthetic Groups, Electron Carriers Biosynthesis	Biosynthesis
glutathione redox reactions I	lower	lower	Reductants Biosynthesis			Cofactors, Prosthetic Groups, Electron Carriers Biosynthesis	Biosynthesis
hydroxycinnamic acid serotonin amides biosynthesis	lower	lower	Nitrogen-Containing Secondary Compounds Biosynthesis			Secondary Metabolites Biosynthesis	Biosynthesis
UDP-galactose biosynthesis (salvage pathway from galactose using UDP-glucose)	lower	lower	Sugars Degradation			Carbohydrates Degradation	Degradation/Utilization/Assimilation
			Sugar Nucleotides Biosynthesis		Sugars Biosynthesis	Carbohydrates Biosynthesis	Biosynthesis
methionine biosynthesis II	higher		Methionine Biosynthesis		Individual Amino Acids Biosynthesis	Amino Acids Biosynthesis	Biosynthesis
S-methylmethionine cycle	higher		Methionine Biosynthesis		Individual Amino Acids Biosynthesis	Amino Acids Biosynthesis	Biosynthesis
gibberellin biosynthesis III (early C-13 hydroxylation)	higher		Gibberellins Biosynthesis		Plant Hormones Biosynthesis	Hormones Biosynthesis	Biosynthesis
			Gibberellins Biosynthesis	Diterpenoids Biosynthesis	Terpenoids Biosynthesis	Secondary Metabolites Biosynthesis	Biosynthesis
UDP-D-glucuronate biosynthesis (from myo-inositol)	higher		Sugar Nucleotides Biosynthesis		Sugars Biosynthesis	Carbohydrates Biosynthesis	Biosynthesis
			Cyclitols Degradation		Sugar Derivatives Degradation	Secondary Metabolites Degradation	Degradation/Utilization/Assimilation
brassinosteroid biosynthesis II	lower		Brassinosteroids Biosynthesis		Plant Hormones Biosynthesis	Hormones Biosynthesis	Biosynthesis
lysine biosynthesis II	lower		Lysine Biosynthesis		Individual Amino Acids Biosynthesis	Amino Acids Biosynthesis	Biosynthesis
lysine biosynthesis VI	lower		Lysine Biosynthesis		Individual Amino Acids Biosynthesis	Amino Acids Biosynthesis	Biosynthesis
UDP-N-acetylgalactosamine biosynthesis	lower		UDP-N-acetyl-D-glucosamine Biosynthesis			Amines and Polyamines Biosynthesis	Biosynthesis
removal of superoxide radicals	lower		Detoxification
salvage pathways of adenine, hypoxanthine, and their nucleosides	lower		Adenosine Nucleotides Degradation		Purine Nucleotides Degradation	Nucleosides and Nucleotides Degradation	Degradation/Utilization/Assimilation
nitrate reduction II (assimilatory)	lower		Nitrate Reduction		Nitrogen Compounds Metabolism	Inorganic Nutrients Metabolism	Degradation/Utilization/Assimilation
tryptophan degradation III (eukaryotic)	lower		Tryptophan Degradation			Amino Acids Degradation	Degradation/Utilization/Assimilation
homoserine biosynthesis	lower		Other Amino Acid Biosynthesis		Individual Amino Acids Biosynthesis	Amino Acids Biosynthesis	Biosynthesis
phospholipid biosynthesis I	lower		Phospholipid Biosynthesis			Fatty Acids and Lipids Biosynthesis	Biosynthesis
chorismate biosynthesis		higher	Chorismate Biosynthesis			Aromatic Compounds Biosynthesis	Biosynthesis
glycine cleavage complex		higher	Glycine Degradation			Amino Acids Degradation	Degradation/Utilization/Assimilation
GA12 biosynthesis		higher	Gibberellins Biosynthesis		Plant Hormones Biosynthesis	Hormones Biosynthesis	Biosynthesis
			Gibberellins Biosynthesis		Terpenoids Biosynthesis	Secondary Metabolites Biosynthesis	Biosynthesis
leucine biosynthesis		higher	Leucine Biosynthesis		Individual Amino Acids Biosynthesis	Amino Acids Biosynthesis	Biosynthesis
pantothenate biosynthesis I		higher	Pantothenate Biosynthesis		Vitamins Biosynthesis	Cofactors, Prosthetic Groups, Electron Carriers Biosynthesis	Biosynthesis
pantothenate biosynthesis II		higher	Pantothenate Biosynthesis		Vitamins Biosynthesis	Cofactors, Prosthetic Groups, Electron Carriers Biosynthesis	Biosynthesis
			Vitamins Biosynthesis			Cofactors, Prosthetic Groups, Electron Carriers Biosynthesis	Biosynthesis
respiration (anaerobic)-- electron donors reaction list		higher	Anaerobic Respiration			Respiration	Generation of Precursor Metabolites and Energy
β-alanine biosynthesis II		higher	beta Alanine Biosynthesis		Individual Amino Acids Biosynthesis	Amino Acids Biosynthesis	Biosynthesis
IAA conjugate biosynthesis I		higher	Cyclitols Degradation		Sugar Derivatives Degradation	Secondary Metabolites Degradation	Degradation/Utilization/Assimilation
			Inactivation				Activation/Inactivation/Interconversion
IAA conjugate biosynthesis II		higher	Inactivation				Activation/Inactivation/Interconversion
spermine biosynthesis		higher	Amines and Polyamines Biosynthesis				Biosynthesis
very long chain fatty acid biosynthesis		higher	Fatty Acid Biosynthesis			Fatty Acids and Lipids Biosynthesis	Biosynthesis
ascorbate biosynthesis		higher	Ascorbate Biosynthesis		Vitamins Biosynthesis	Cofactors, Prosthetic Groups, Electron Carriers Biosynthesis	Biosynthesis
Calvin cycle		higher	Photosynthesis				Generation of Precursor Metabolites and Energy
			Sugars Biosynthesis			Carbohydrates Biosynthesis	Biosynthesis
			Autotrophic CO2 Fixation		CO2 Fixation	C1 Compounds Utilization and Assimilation	Degradation/Utilization/Assimilation
GDP-mannose metabolism		higher	Cell Structures Biosynthesis				Biosynthesis
glycolysis I		higher	Glycolysis				Generation of Precursor Metabolites and Energy
leucine degradation I		higher	Leucine Degradation			Amino Acids Degradation	Degradation/Utilization/Assimilation
mevalonate degradation		higher	Carboxylates Degradation				Degradation/Utilization/Assimilation
stachyose biosynthesis		higher	Oligosaccharides Biosynthesis			Carbohydrates Biosynthesis	Biosynthesis
starch biosynthesis		higher	Glucogen and Starch Biosynthesis		Polysaccharides Biosynthesis	Carbohydrates Biosynthesis	Biosynthesis
starch degradation		higher	Starch Degradation		Polysaccharides Degradation	Carbohydrates Degradation	Degradation/Utilization/Assimilation
			Starch Degradation		Polysaccharides Degradation	Polymeric Compounds Degradation	Degradation/Utilization/Assimilation
			Sugars Biosynthesis			Carbohydrates Biosynthesis	Biosynthesis
sucrose biosynthesis		higher	Sugars Biosynthesis			Carbohydrates Biosynthesis	Biosynthesis
sucrose degradation III		higher	Sucrose Degradation		Sugars Degradation	Carbohydrates Degradation	Degradation/Utilization/Assimilation
2-keto glutarate dehydrogenase complex		higher	Respiration				Generation of Precursor Metabolites and Energy
			Amino Acids Degradation				Degradation/Utilization/Assimilation
asparagine degradation I		higher	Asparagine Degradation			Amino Acids Degradation	Degradation/Utilization/Assimilation
aspartate biosynthesis I		higher	Aspartate Biosynthesis		Individual Amino Acids Biosynthesis	Amino Acids Biosynthesis	Biosynthesis
glutamine degradation III		higher	Glutamine Degradation			Amino Acids Degradation	Degradation/Utilization/Assimilation
L-cysteine degradation I		higher	Cysteine Degradation			Amino Acids Degradation	Degradation/Utilization/Assimilation
methanogenesis from CO2		higher	Methanogenesis				Generation of Precursor Metabolites and Energy
pyruvate dehydrogenase complex		higher	Acetyl-CoA Biosynthesis				Generation of Precursor Metabolites and Energy
			Carboxylates Degradation				Degradation/Utilization/Assimilation
momilactone biosynthesis		higher	Diterpenoids Biosynthesis		Terpenoids Biosynthesis	Secondary Metabolites Biosynthesis	Biosynthesis
			Terpenoid Phytoalexins Biosynthesis		Phytoalexins Biosynthesis	Secondary Metabolites Biosynthesis	Biosynthesis
pentose phosphate pathway (non-oxidative branch)		higher	Pentose Phosphate Pathways				Generation of Precursor Metabolites and Energy
phenylalanine degradation III		lower	Phenylalanine Degradation			Amino Acids Degradation	Degradation/Utilization/Assimilation
betanidin degradation		lower	Alkaloids Degradation		Nitrogen Containing Secondary Compounds Degradation	Secondary Metabolites Degradation	Degradation/Utilization/Assimilation
cytokinins degradation		lower	Cytokinins Degradation		Plant Hormones Degradation	Hormones Degradation	Degradation/Utilization/Assimilation
glutamate degradation III		lower	Glutamate Degradation			Amino Acids Degradation	Degradation/Utilization/Assimilation
biotin biosynthesis II		lower	Biotin Biosynthesis		Vitamins Biosynthesis	Cofactors, Prosthetic Groups, Electron Carriers Biosynthesis	Biosynthesis
tRNA charging pathway	lower	higher/lower	Aminoacyl-tRNA Charging				Biosynthesis
phenylpropanoid biosynthesis	higher/lower	higher/lower	Lignins Biosynthesis		Phenylpropanoid Derivatives Biosynthesis	Secondary Metabolites Biosynthesis	Biosynthesis
			Secondary Cell Wall		Plant Cell Structures	Cell Structures Biosynthesis	Biosynthesis
suberin biosynthesis	higher/lower	higher/lower	Plant Cell Structures			Cell Structures Biosynthesis	Biosynthesis
cellulose biosynthesis	higher/lower	higher/lower	Primary Cell Wall		Plant Cell Structures	Cell Structures Biosynthesis	Biosynthesis
			Sugars Biosynthesis			Carbohydrates Biosynthesis	Biosynthesis
			Secondary Cell Wall		Plant Cell Structures	Cell Structures Biosynthesis	Biosynthesis
jasmonic acid biosynthesis	higher/lower	higher/lower	Jasmonates Biosynthesis		Plant Hormones Biosynthesis	Hormones Biosynthesis	Biosynthesis
			Fatty Acid Derivatives Biosynthesis			Secondary Metabolites Biosynthesis	Biosynthesis
purine nucleotides de novo biosynthesis I	higher/lower	higher/lower	Purine Nucleotides De Novo Biosynthesis		Purine Nucleotide Biosynthesis	Nucleosides and Nucleotides Biosynthesis	Biosynthesis
salvage pathways of purine nucleosides II (plant)	higher/lower	higher/lower	Purine Nucleotide Salvage		Purine Nucleotide Biosynthesis	Nucleosides and Nucleotides Biosynthesis	Biosynthesis
purine nucleotides de novo biosynthesis II	higher/lower	higher/lower	Purine Nucleotides De Novo Biosynthesis		Purine Nucleotide Biosynthesis	Nucleosides and Nucleotides Biosynthesis	Biosynthesis
glycolipid desaturation	higher/lower	higher	Fatty Acids and Lipids Biosynthesis				Biosynthesis
fatty acid β-oxidation I	lower	higher/lower	Fatty Acids Degradation			Fatty Acid and Lipids Degradation	Degradation/Utilization/Assimilation
fatty acid β-oxidation II (plant, saturated)	lower	higher/lower	Fatty Acids Degradation			Fatty Acid and Lipids Degradation	Degradation/Utilization/Assimilation
acetyl CoA fermentation to butyrate	lower	higher/lower	Pyruvate Fermentation			Fermentation	Generation of Precursor Metabolites and Energy
glutaryl-CoA degradation	lower	higher/lower	Carboxylates Degradation				Degradation/Utilization/Assimilation
isoleucine degradation I	lower	higher/lower	Isoleucine Degradation			Amino Acids Degradation	Degradation/Utilization/Assimilation
valine degradation I	lower	higher/lower	Valine Degradation			Amino Acids Degradation	Degradation/Utilization/Assimilation
fatty acid β-oxidation IV (plant, unsaturated, even number)	lower	higher/lower	Fatty Acids Degradation			Fatty Acid and Lipids Degradation	Degradation/Utilization/Assimilation
glutamate degradation VII (to butyrate)	lower	higher/lower	Glutamate Degradation			Amino Acids Degradation	Degradation/Utilization/Assimilation
TCA cycle variation I	higher	higher/lower	TCA cycle				Generation of Precursor Metabolites and Energy
IAA biosynthesis I	higher	higher/lower	Auxins Biosynthesis		Plant Hormones Biosynthesis	Hormones Biosynthesis	Biosynthesis
sucrose degradation to ethanol and lactate (anaerobic)	higher	higher/lower	Sucrose Degradation		Sugars Degradation	Carbohydrates Degradation	Degradation/Utilization/Assimilation
tryptophan biosynthesis	lower	higher/lower	Tryptophan Biosynthesis		Individual Amino Acids Biosynthesis	Amino Acids Biosynthesis	Biosynthesis
phospholipases	higher	higher/lower	Fatty Acid and Lipids Degradation				Degradation/Utilization/Assimilation
isoleucine biosynthesis from threonine		higher/lower	Isoleucine Biosynthesis		Individual Amino Acids Biosynthesis	Amino Acids Biosynthesis	Biosynthesis
valine biosynthesis		higher/lower	Valine Biosynthesis		Individual Amino Acids Biosynthesis	Amino Acids Biosynthesis	Biosynthesis
tetrapyrrole biosynthesis I		higher/lower	Tetrapyrrole Biosynthesis			Cofactors, Prosthetic Groups, Electron Carriers Biosynthesis	Biosynthesis
