# Supplementary material for: Omics-Based Comparative Transcriptional Profiling of Two Contrasting Rice Genotypes during Early Infestation by Small Brown Planthopper
Source: Int J Mol Sci. 2015 Dec 3;16(12):28746–64. doi: 10.3390/ijms161226128 (PMC4691075; doi:10.3390/ijms161226128)
Supplement: Supplementary file 1 [file ijms-16-26128-s001.zip › ijms-101817-Supplementary Information/Table S5 All the differentially regulated metabolic pathways that are potentially responsive to SBPH infestation.xlsx]

## Sheet: resistance-related Pathways
Pathway	Comparative reslts				Details
	S6_S0	R6_R0	R0_S0	R6_S6	S6_S0	R6_R0	R0_S0	R6_S6	Enzymes, Genes, and Enzyme Cellular Locations
glutamate degradation III		down		lower					glutamate decarboxylase, putative, expressed	LOC_Os03g51080.1
									glutamate decarboxylase, putative, expressed	LOC_Os03g13300.1
									glutamate decarboxylase, putative, expressed	LOC_Os04g37500.1
									glutamate decarboxylase, putative, expressed	LOC_Os04g37460.1
									decarboxylase, putative, expressed//carboxy-lyase	LOC_Os08g36320.1
									aminotransferase, putative, expressed	LOC_Os03g21960.1
									aminotransferase, putative, expressed//4-aminobutyrate transaminase//ornithine-oxo-acid transaminase//glutamate-1-semialdehyde 2,1-aminomutase//adenosylmethionine-8-amino-7-oxononanoate transaminase	LOC_Os03g44150.1
									aminotransferase, putative, expressed	LOC_Os05g39770.1
									aminotransferase, putative, expressed//4-aminobutyrate transaminase//adenosylmethionine-8-amino-7-oxononanoate transaminase	LOC_Os08g10510.1
									aminotransferase, putative, expressed//glutamate-1-semialdehyde 2,1-aminomutase//4-aminobutyrate transaminase//adenosylmethionine-8-amino-7-oxononanoate transaminase	LOC_Os08g41990.1
serine biosynthesis		down	lower	lower					D-3-phosphoglycerate dehydrogenase, chloroplast precursor, putative, expressed	LOC_Os04g55720.1
									D-3-phosphoglycerate dehydrogenase, chloroplast precursor, putative, expressed	LOC_Os06g44460.1
									D-3-phosphoglycerate dehydrogenase, chloroplast precursor, putative, expressed	LOC_Os08g34720.1
									erythronate-4-phosphate dehydrogenase domain containing protein//oxidoreductase	LOC_Os07g15970.1
									aminotransferase, putative, expressed//transaminase//triacylglycerol lipase//phosphoserine transaminase	LOC_Os03g06200.1
									hydrolase, HAD superfamily, Cof family, putative, expressed//ATPase, coupled to transmembrane movement of ions, phosphorylative mechanism//phosphoserine phosphatase	LOC_Os09g22000.1	membrane
									HAD-superfamily hydrolase, subfamily IA, variant 3 containing protein, expressed//phosphoglycolate phosphatase//phosphoserine phosphatase	LOC_Os03g19760.1	membrane
									expressed protein//ATPase, coupled to transmembrane movement of ions, phosphorylative mechanism//phosphoserine phosphatase	LOC_Os02g13360.1
									expressed protein//ATPase, coupled to transmembrane movement of ions, phosphorylative mechanism//phosphoserine phosphatase	LOC_Os01g53720.1	membrane
									phosphoserine phosphatase, chloroplast precursor, putative, expressed	LOC_Os12g31820.1
									phosphoserine phosphatase, chloroplast precursor, putative, expressed	LOC_Os11g41160.1
IAA conjugate biosynthesis I		up		higher					UDP-glucoronosyl and UDP-glucosyl transferase domain containing protein//UDP-glycosyltransferase	LOC_Os01g41450.1
									indole-3-acetate beta-glucosyltransferase, putative//UDP-glycosyltransferase//transferase, transferring glycosyl groups	LOC_Os03g48740.1
									indole-3-acetate beta-glucosyltransferase, putative//UDP-glycosyltransferase//transferase, transferring glycosyl groups	LOC_Os04g12678.1
									N-hydroxythioamide S-beta-glucosyltransferase, putative//UDP-glycosyltransferase//transferase, transferring glycosyl groups	LOC_Os04g12690.1
									indole-3-acetate beta-glucosyltransferase, putative	LOC_Os04g12710.1
									indole-3-acetate beta-glucosyltransferase, putative//UDP-glycosyltransferase//transferase, transferring glycosyl groups	LOC_Os04g12950.1
									UDP-glucoronosyl and UDP-glucosyl transferase domain containing protein//transferase, transferring glycosyl groups//UDP-glycosyltransferase	LOC_Os06g17140.1
									anthocyanidin 3-O-glucosyltransferase, putative//transferase, transferring glycosyl groups//UDP-glycosyltransferase	LOC_Os06g17250.1
									indole-3-acetate beta-glucosyltransferase, putative	LOC_Os07g30469.1
									indole-3-acetate beta-glucosyltransferase, putative	LOC_Os09g11290.1
									UDP-glucoronosyl and UDP-glucosyl transferase domain containing protein//UDP-glycosyltransferase//transferase, transferring glycosyl groups	LOC_Os09g34270.1
									glucosyltransferase, putative//UDP-glycosyltransferase	LOC_Os10g18480.1
									indole-3-acetate beta-glucosyltransferase, putative	LOC_Os11g25990.1
very long chain fatty acid biosynthesis		up		higher					3-ketoacyl-CoA synthase, putative	LOC_Os06g15250.1	membrane
									3-hydroxyacyl-CoA dehydrogenase, putative, expressed//enoyl-CoA hydratase//long-chain-3-hydroxyacyl-CoA dehydrogenase	LOC_Os02g17390.1	cytoskeleton, peroxisome
IAA conjugate biosynthesis II		up		higher					UDP-glucoronosyl and UDP-glucosyl transferase domain containing protein//UDP-glycosyltransferase	LOC_Os01g41450.1
									indole-3-acetate beta-glucosyltransferase, putative//UDP-glycosyltransferase//transferase, transferring glycosyl groups	LOC_Os03g48740.1
									indole-3-acetate beta-glucosyltransferase, putative//UDP-glycosyltransferase//transferase, transferring glycosyl groups	LOC_Os04g12678.1
									N-hydroxythioamide S-beta-glucosyltransferase, putative//UDP-glycosyltransferase//transferase, transferring glycosyl groups	LOC_Os04g12690.1
									indole-3-acetate beta-glucosyltransferase, putative	LOC_Os04g12710.1
									indole-3-acetate beta-glucosyltransferase, putative//UDP-glycosyltransferase//transferase, transferring glycosyl groups	LOC_Os04g12950.1
									UDP-glucoronosyl and UDP-glucosyl transferase domain containing protein//transferase, transferring glycosyl groups//UDP-glycosyltransferase	LOC_Os06g17140.1
									anthocyanidin 3-O-glucosyltransferase, putative//transferase, transferring glycosyl groups//UDP-glycosyltransferase	LOC_Os06g17250.1
									indole-3-acetate beta-glucosyltransferase, putative	LOC_Os07g30469.1
									indole-3-acetate beta-glucosyltransferase, putative	LOC_Os09g11290.1
									UDP-glucoronosyl and UDP-glucosyl transferase domain containing protein//UDP-glycosyltransferase//transferase, transferring glycosyl groups	LOC_Os09g34270.1
									glucosyltransferase, putative//UDP-glycosyltransferase	LOC_Os10g18480.1
									indole-3-acetate beta-glucosyltransferase, putative	LOC_Os11g25990.1
spermine biosynthesis		up		higher					CPuORF9 - conserved peptide uORF-containing transcript, expressed	LOC_Os02g39790.1
									CPuORF7 - conserved peptide uORF-containing transcript, expressed	LOC_Os04g42090.1
									S-adenosylmethionine decarboxylase proenzyme, putative	LOC_Os05g13480.1
									adenosylmethionine decarboxylase, putative, expressed//adenosylmethionine decarboxylase	LOC_Os05g04990.1
									CPuORF8 - conserved peptide uORF-containing transcript, expressed	LOC_Os09g25620.1
									S-adenosylmethionine decarboxylase proenzyme, putative	LOC_Os09g24600.1
									spermidine synthase, putative, expressed	LOC_Os02g14190.1
pinobanksin biosynthesis		down	higher	higher					chalcone synthase, putative	LOC_Os07g11440.1
									chalcone synthase, putative	LOC_Os11g32650.1
									Chalcone isomerase, putative	LOC_Os03g60509.1
									Flavanone-3-hydroxylase, putative	LOC_Os04g56700.1
reductive TCA cycle I		up	higher	higher					lactate/malate dehydrogenase, putative, expressed//malate dehydrogenase	LOC_Os01g61380.1
									lactate/malate dehydrogenase, putative, expressed//malate dehydrogenase	LOC_Os01g46070.1
									lactate/malate dehydrogenase, putative, expressed//malate dehydrogenase	LOC_Os03g56280.1
									lactate/malate dehydrogenase, putative, expressed//malate dehydrogenase	LOC_Os04g46560.1
									lactate/malate dehydrogenase, putative, expressed//malate dehydrogenase	LOC_Os05g49880.1
									lactate/malate dehydrogenase, putative, expressed	LOC_Os07g43700.1
									lactate/malate dehydrogenase, putative, expressed//malate dehydrogenase	LOC_Os08g33720.1
									lactate/malate dehydrogenase, putative, expressed//malate dehydrogenase	LOC_Os10g33800.1
									lactate/malate dehydrogenase, putative, expressed//malate dehydrogenase	LOC_Os12g43630.1
									fumarate hydratase, mitochondrial precursor, putative, expressed//fumarate hydratase//adenylosuccinate lyase//aspartate ammonia-lyase	LOC_Os03g21950.1
									succinate dehydrogenase subunit 3, putative, expressed	LOC_Os02g02940.1	membrane
									succinate dehydrogenase subunit 3, putative, expressed	LOC_Os07g33680.1	membrane
									succinate dehydrogenase flavoprotein subunit,mitochondrial precursor, putative, expressed//tricarboxylic acid cycle//disulfide oxidoreductase activity//oxidoreductase activity, acting on the CH-CH group of donors//electron transport chain//mitochondrial electron transport, succinate to ubiquinone//FAD binding//oxidoreductase activity//succinate dehydrogenase (ubiquinone)	LOC_Os07g04240.1	mitochondrial inner membrane, mitochondrion
									succinate dehydrogenase and fumarate reductase iron-sulfur protein//tricarboxylic acid cycle//electron carrier activity//electron transport chain//iron ion binding//oxidoreductase activity//succinate dehydrogenase	LOC_Os09g20440.1	mitochondrion
									dehydrogenase, putative, expressed//3-isopropylmalate dehydrogenase//isocitrate dehydrogenase (NAD+)//isocitrate dehydrogenase (NADP+)//oxidoreductase	LOC_Os02g38200.1	mitochondrion
									dehydrogenase, putative, expressed//3-isopropylmalate dehydrogenase//isocitrate dehydrogenase (NAD+)//isocitrate dehydrogenase (NADP+)//oxidoreductase	LOC_Os04g40310.1	mitochondrion
									aconitate hydratase protein, putative, expressed//3-isopropylmalate dehydratase//aconitate hydratase//homoaconitate hydratase//hydro-lyase	LOC_Os03g04410.1
									aconitate hydratase protein, putative, expressed	LOC_Os08g09200.1
									3-isopropylmalate dehydratase large subunit 2, putative, expressed//3-isopropylmalate dehydratase//aconitate hydratase//homoaconitate hydratase//hydro-lyase	LOC_Os02g03260.1
									aconitate hydratase protein, putative//3-isopropylmalate dehydratase//aconitate hydratase//homoaconitate hydratase//hydro-lyase	LOC_Os06g19960.1
									alpha-glucan water dikinase, chloroplast precursor, putative, expressed	LOC_Os06g30310.1
									phosphoenolpyruvate carboxylase, putative, expressed//phosphoenolpyruvate carboxylase	LOC_Os01g55350.1
									conserved hypothetical protein//phosphoenolpyruvate carboxylase	LOC_Os01g54230.1
									phosphoenolpyruvate carboxylase, putative, expressed//phosphoenolpyruvate carboxylase	LOC_Os01g11054.1
									phosphoenolpyruvate carboxylase, putative, expressed//phosphoenolpyruvate carboxylase	LOC_Os01g02050.1
									phosphoenolpyruvate carboxylase, putative, expressed//phosphoenolpyruvate carboxylase	LOC_Os02g14770.1
									phosphoenolpyruvate carboxylase, putative, expressed//phosphoenolpyruvate carboxylase	LOC_Os08g27840.1
									phosphoenolpyruvate carboxylase, putative, expressed//phosphoenolpyruvate carboxylase	LOC_Os09g14670.1
momilactone biosynthesis		up		higher					ent-kaurene synthase, chloroplast precursor, putative, expressed//diterpene phytoalexin precursor biosynthetic process pathway//metabolic process//gibberellin metabolic process//ent-copalyl diphosphate synthase	LOC_Os04g09900.1
									ent-kaurene synthase, chloroplast precursor, putative, expressed//metabolic process//diterpene phytoalexin metabolic process//syn-pimara-7,15-diene synthase activity//ent-kaurene synthase	LOC_Os04g10060.1
									cytochrome P450, putative, expressed//diterpene phytoalexin biosynthetic process//monooxygenase activity	LOC_Os04g10160.1	membrane
									CYP99A3	CYP99A3
									sex determination protein tasselseed-2, putative, expressed//diterpene phytoalexin precursor biosynthetic process pathway//metabolic process//oxidoreductase activity	LOC_Os04g10010.1
betanidin degradation		down		lower					peroxidase precursor, putative, expressed//peroxidase	LOC_Os01g73220.1
									peroxidase precursor, putative, expressed//peroxidase	LOC_Os01g73200.1
									peroxidase precursor, putative, expressed//peroxidase	LOC_Os01g73190.1
									peroxidase precursor, putative, expressed//peroxidase	LOC_Os01g73170.1
									copine, putative, expressed	LOC_Os01g73000.1
									inducer of CBF expression 2, putative, expressed//transcription regulator activity//regulation of transcription	LOC_Os01g70310.1
									peroxidase precursor, putative, expressed//peroxidase	LOC_Os01g57730.1
									peroxidase family protein//peroxidase	LOC_Os01g51550.1
									peroxidase precursor, putative, expressed//peroxidase	LOC_Os01g36240.1
									peroxidase precursor, putative, expressed	LOC_Os01g28030.1
									peroxidase precursor, putative, expressed	LOC_Os01g22370.1
									peroxidase precursor, putative, expressed	LOC_Os01g22352.1
									peroxidase precursor, putative, expressed	LOC_Os01g22336.1
									peroxidase precursor, putative, expressed	LOC_Os01g22249.1
									peroxidase precursor, putative, expressed	LOC_Os01g22230.1
									peroxidase precursor, putative, expressed	LOC_Os01g19020.1
									peroxidase precursor, putative	LOC_Os01g18970.1
									peroxidase precursor, putative	LOC_Os01g18950.1
									peroxidase precursor, putative	LOC_Os01g18930.1
									peroxidase precursor, putative	LOC_Os01g18910.1
									stigma specific peroxidase precursor, putative	LOC_Os01g18900.1
									peroxidase precursor, putative	LOC_Os01g18890.1
									peroxidase precursor, putative, expressed//peroxidase	LOC_Os01g16450.1
									peroxidase precursor, putative, expressed//peroxidase	LOC_Os01g15830.1
									peroxidase precursor, putative, expressed//peroxidase	LOC_Os01g15810.1
									peroxidase precursor, putative, expressed	LOC_Os01g10850.1
									peroxidase precursor, putative//peroxidase	LOC_Os01g07770.1
									ZOS1-03 - C2H2 zinc finger protein, expressed	LOC_Os01g04120.1
									peroxidase precursor, putative, expressed//peroxidase	LOC_Os02g58720.1
									expressed protein	LOC_Os02g55160.1
									peroxidase precursor, putative, expressed//peroxidase	LOC_Os02g50770.1
									DEAD-box ATP-dependent RNA helicase, putative, expressed	LOC_Os02g48100.1
									OsAPx8 - Thylakoid-bound Ascorbate Peroxidase encoding gene 5,8, expressed//L-ascorbate peroxidase	LOC_Os02g34810.1	membrane
									peroxidase precursor, putative	LOC_Os02g14460.1
									peroxidase precursor, putative, expressed	LOC_Os02g14440.1
									peroxidase precursor, putative, expressed	LOC_Os02g14430.1
									peroxidase precursor, putative	LOC_Os02g14180.1
									peroxidase precursor, putative, expressed	LOC_Os02g14170.1
									peroxidase precursor, putative, expressed	LOC_Os02g14160.1
									peroxidase precursor, putative, expressed//peroxidase	LOC_Os02g06630.1
									peroxidase precursor, putative, expressed//peroxidase	LOC_Os03g55420.1
									peroxidase precursor, putative, expressed	LOC_Os03g55410.1
									inactive receptor kinase At2g26730 precursor, putative, expressed//kinase	LOC_Os03g50450.1
									peroxidase precursor, putative, expressed	LOC_Os03g36560.1
									cationic peroxidase 1 precursor, putative	LOC_Os03g32060.1
									peroxidase precursor, putative, expressed	LOC_Os03g32050.1
									peroxidase precursor, putative, expressed	LOC_Os03g25370.1
									peroxidase precursor, putative, expressed	LOC_Os03g25360.1
									peroxidase precursor, putative, expressed	LOC_Os03g25340.1
									peroxidase precursor, putative, expressed	LOC_Os03g25330.1
									peroxidase precursor, putative	LOC_Os03g25320.1
									peroxidase precursor, putative, expressed	LOC_Os03g25300.1
									peroxidase precursor, putative, expressed	LOC_Os03g25280.1
									transporter family protein, putative, expressed	LOC_Os03g24870.1	membrane
									peroxidase precursor, putative, expressed	LOC_Os03g22020.1
									peroxidase precursor, putative, expressed	LOC_Os03g22010.1
									expressed protein	LOC_Os03g19690.1
									OsAPx1 - Cytosolic Ascorbate Peroxidase encoding gene 1-8, expressed	LOC_Os03g17690.1
									peroxidase precursor, putative, expressed//peroxidase	LOC_Os03g13210.1
									peroxidase precursor, putative, expressed//peroxidase	LOC_Os03g13200.1
									peroxidase precursor, putative, expressed//peroxidase	LOC_Os03g13180.1
									pentatricopeptide repeat domain containing protein, putative, expressed	LOC_Os03g11700.1
									peroxidase precursor, putative, expressed	LOC_Os03g05770.1
									peroxidase precursor, putative, expressed	LOC_Os03g02939.1
									peroxidase precursor, putative, expressed	LOC_Os03g02920.1	extracellular space
									peroxidase precursor, putative, expressed//peroxidase	LOC_Os04g59260.1
									peroxidase precursor, putative, expressed//peroxidase	LOC_Os04g59210.1
									peroxidase precursor, putative, expressed//peroxidase	LOC_Os04g59200.1
									peroxidase precursor, putative, expressed//peroxidase	LOC_Os04g59190.1
									peroxidase precursor, putative, expressed//peroxidase	LOC_Os04g59160.1
									peroxidase precursor, putative, expressed//peroxidase	LOC_Os04g59150.1
									peroxidase precursor, putative, expressed	LOC_Os04g56180.1
									peroxidase precursor, putative, expressed	LOC_Os04g55740.1
									peroxidase precursor, putative, expressed//peroxidase	LOC_Os04g53640.1
									peroxidase precursor, putative, expressed//peroxidase	LOC_Os04g51300.1
									cytokinin dehydrogenase precursor, putative	LOC_Os04g44230.1
									peroxidase precursor, putative, expressed//peroxidase	LOC_Os04g39100.1
									OsAPx7 - Stromal Ascorbate Peroxidase encoding gene 5,8, expressed//L-ascorbate peroxidase	LOC_Os04g35520.1
									peroxidase precursor, putative, expressed//peroxidase	LOC_Os04g34630.1
									OsAPx3 - Peroxisomal Ascorbate Peroxidase encoding gene 5,8, expressed//L-ascorbate peroxidase	LOC_Os04g14680.1	membrane
									peroxidase 28 precursor, putative//peroxidase	LOC_Os04g06860.1
									peroxidase precursor, putative, expressed	LOC_Os04g04750.1
									peroxidase precursor, putative//peroxidase	LOC_Os04g01550.1
									peroxidase precursor, putative, expressed//peroxidase	LOC_Os05g42000.1
									peroxidase precursor, putative, expressed//peroxidase	LOC_Os05g41990.1	extracellular space
									glycerol-3-phosphate dehydrogenase, putative, expressed	LOC_Os05g41590.1
									peroxidase precursor, putative//peroxidase	LOC_Os05g14260.1
									peroxidase precursor, putative, expressed	LOC_Os05g06970.1
									peroxidase precursor, putative, expressed	LOC_Os05g04500.1
									peroxidase precursor, putative, expressed	LOC_Os05g04490.1
									peroxidase precursor, putative, expressed	LOC_Os05g04470.1
									peroxidase precursor, putative, expressed	LOC_Os05g04450.1
									peroxidase precursor, putative, expressed	LOC_Os05g04440.1
									peroxidase precursor, putative, expressed	LOC_Os05g04410.1
									peroxidase precursor, putative, expressed	LOC_Os05g04380.1
									peroxidase precursor, putative, expressed	LOC_Os06g48030.1
									peroxidase precursor, putative, expressed	LOC_Os06g48020.1
									peroxidase precursor, putative, expressed	LOC_Os06g48010.1
									peroxidase precursor, putative, expressed	LOC_Os06g48000.1
									peroxidase precursor, putative, expressed//peroxidase	LOC_Os06g46799.1
									OsSub50 - Putative Subtilisin homologue	LOC_Os06g40700.1
									peroxidase precursor, putative, expressed	LOC_Os06g35520.1	membrane
									peroxidase precursor, putative	LOC_Os06g35490.1
									peroxidase precursor, putative, expressed	LOC_Os06g35480.1
									peroxidase precursor, putative, expressed	LOC_Os06g33100.1
									peroxidase precursor, putative	LOC_Os06g33090.1
									peroxidase precursor, putative, expressed	LOC_Os06g33080.1
									peroxidase precursor, putative, expressed	LOC_Os06g32990.1
									peroxidase precursor, putative, expressed	LOC_Os06g32980.1
									peroxidase precursor, putative	LOC_Os06g32960.1
									cytochrome P450, putative//monooxygenase	LOC_Os06g30640.1
									peroxidase precursor, putative, expressed//peroxidase	LOC_Os06g29470.1
									peroxidase precursor, putative, expressed	LOC_Os06g27850.1
									peroxidase precursor, putative, expressed//peroxidase	LOC_Os06g20150.1
									peroxidase precursor, putative, expressed//peroxidase	LOC_Os06g16350.1
									peroxidase family protein, expressed	LOC_Os06g13050.1
									OsAPx2 - Cytosolic Ascorbate Peroxidase encoding gene 4,5,6,8, expressed	LOC_Os07g49400.1
									peroxidase precursor, putative, expressed//peroxidase	LOC_Os07g49360.1
									peroxidase precursor, putative, expressed	LOC_Os07g48060.1
									peroxidase precursor, putative, expressed	LOC_Os07g48050.1
									peroxidase precursor, putative, expressed	LOC_Os07g48040.1
									peroxidase precursor, putative, expressed	LOC_Os07g48030.1	extracellular space
									peroxidase precursor, putative, expressed	LOC_Os07g48020.1
									peroxidase precursor, putative, expressed	LOC_Os07g48010.1
									peroxidase precursor, putative, expressed	LOC_Os07g47990.1
									peroxidase, putative	LOC_Os07g44600.1
									peroxidase precursor, putative, expressed	LOC_Os07g44590.1
									peroxidase precursor, putative, expressed	LOC_Os07g44550.1
									peroxidase, putative, expressed	LOC_Os07g44499.1	membrane
									peroxidase, putative, expressed	LOC_Os07g44480.1	membrane
									peroxidase precursor, putative	LOC_Os07g44460.1
									peroxidase precursor, putative, expressed	LOC_Os07g34710.1
									peroxidase precursor, putative, expressed//peroxidase	LOC_Os07g34670.1
									peroxidase precursor, putative, expressed//peroxidase	LOC_Os07g31610.1
									peroxidase precursor, putative	LOC_Os07g06380.1
									ethylene-insensitive protein 2, putative, expressed	LOC_Os07g06300.1	membrane
									peroxidase precursor, putative	LOC_Os07g06286.1
									ethylene-insensitive protein 2, putative, expressed	LOC_Os07g06190.1	membrane
									peroxidase precursor, putative, expressed	LOC_Os07g06175.1
									peroxidase precursor, putative, expressed//peroxidase	LOC_Os07g02440.1
									peroxidase precursor, putative//peroxidase	LOC_Os07g01420.1
									peroxidase precursor, putative, expressed//peroxidase	LOC_Os07g01410.1
									peroxidase precursor, putative, expressed//peroxidase	LOC_Os07g01400.1
									peroxidase precursor, putative//peroxidase	LOC_Os07g01380.1
									peroxidase precursor, putative, expressed//peroxidase	LOC_Os07g01370.1
									OsAPx4 - Peroxisomal Ascorbate Peroxidase encoding gene 5,8,9, expressed//L-ascorbate peroxidase	LOC_Os08g43560.1	membrane
									peroxidase precursor, putative, expressed//peroxidase	LOC_Os08g42030.1
									peroxidase precursor, putative, expressed//L-ascorbate peroxidase	LOC_Os08g41090.1
									MYB family transcription factor, putative, expressed	LOC_Os08g37970.1
									peroxidase precursor, putative, expressed//peroxidase	LOC_Os08g20730.1
									expressed protein	LOC_Os08g02350.1
									peroxidase precursor, putative, expressed//peroxidase	LOC_Os08g02110.1
									OsFBX341 - F-box domain containing protein	LOC_Os09g39000.1
									L-ascorbate peroxidase 4, putative, expressed	LOC_Os09g36750.1
									peroxidase precursor, putative, expressed//peroxidase	LOC_Os09g32964.1
									peroxidase precursor, putative, expressed//peroxidase	LOC_Os09g29490.1
									peroxidase precursor, putative, expressed//peroxidase	LOC_Os09g15510.1
									peroxidase precursor, putative//peroxidase	LOC_Os09g15500.1
									peroxidase precursor, putative, expressed//peroxidase	LOC_Os10g41720.1
									retrotransposon protein, putative, unclassified	LOC_Os10g39530.1
									peroxidase precursor, putative, expressed	LOC_Os10g39170.1
									peroxidase precursor, putative	LOC_Os10g39160.1
									acetyl-CoA carboxylase, putative, expressed//acetyl-CoA carboxylase//peroxidase	LOC_Os10g21910.1
									peroxidase precursor, putative, expressed//peroxidase	LOC_Os10g02070.1
									peroxidase precursor, putative, expressed//peroxidase	LOC_Os10g02040.1
									peroxidase precursor, putative	LOC_Os10g01760.1
									peroxidase precursor, putative, expressed//peroxidase	LOC_Os11g43980.1
									DEAD-box ATP-dependent RNA helicase, putative, expressed	LOC_Os11g32880.1
									expressed protein	LOC_Os11g19500.1
									peroxidase precursor, putative, expressed	LOC_Os11g10460.1
									peroxidase precursor, putative, expressed//peroxidase	LOC_Os11g02130.1
									peroxidase precursor, putative, expressed	LOC_Os11g02100.1
									cbbY protein-related, putative, expressed	LOC_Os12g43520.1
									peroxidase precursor, putative, expressed	LOC_Os12g34524.1
									alpha-DOX2, putative, expressed//lipoxygenase//oxidoreductase, acting on single donors with incorporation of molecular oxygen, incorporation of two atoms of oxygen//peroxidase	LOC_Os12g26290.1
									peroxidase precursor, putative	LOC_Os12g09460.1
									peroxidase precursor, putative, expressed	LOC_Os12g08920.1
									OsAPx5 - Stromal Ascorbate Peroxidase encoding gene 5,8//L-ascorbate peroxidase	LOC_Os12g07830.1
									OsAPx6 - Stromal Ascorbate Peroxidase encoding gene 5,8, expressed//L-ascorbate peroxidase	LOC_Os12g07820.1
									peroxidase precursor, putative, expressed//peroxidase	LOC_Os12g02080.1
									peroxidase precursor, putative	LOC_Os12g02060.1
phenylalanine degradation III	up	down		lower					aminotransferase, classes I and II, domain containing protein, expressed//tyrosine transaminase//aspartate transaminase//histidinol-phosphate transaminase	LOC_Os01g65090.1
									aminotransferase, classes I and II, domain containing protein, expressed//tyrosine transaminase//histidinol-phosphate transaminase//1-aminocyclopropane-1-carboxylate synthase	LOC_Os02g19924.1
									aminotransferase, classes I and II, domain containing protein, expressed//tyrosine transaminase//histidinol-phosphate transaminase//1-aminocyclopropane-1-carboxylate synthase	LOC_Os02g19970.1
									tyrosine aminotransferase, putative, expressed//iron ion transport//biosynthetic process//transaminase activity//cellular amino acid and derivative metabolic process//tyrosine transaminase//histidinol-phosphate transaminase//1-aminocyclopropane-1-carboxylate synthase	LOC_Os02g20360.1
									tyrosine aminotransferase, putative, expressed//tyrosine transaminase//histidinol-phosphate transaminase//1-aminocyclopropane-1-carboxylate synthase	LOC_Os06g23684.1
									aminotransferase, classes I and II, domain containing protein, expressed//tyrosine transaminase//histidinol-phosphate transaminase//1-aminocyclopropane-1-carboxylate synthase	LOC_Os11g35040.1
									Indole-3-pyruvic acid decarboxylase	LOC_Os07g49250.1
									Indole-3-pyruvic acid decarboxylase	LOC_Os05g39310.1
									Indole-3-pyruvic acid decarboxylase	LOC_Os05g39320.1
									Indole-3-pyruvic acid decarboxylase	LOC_Os03g18220.1
									retrotransposon protein, putative, unclassified, expressed	LOC_Os01g70540.1
									dehydrogenase, putative, expressed//formaldehyde dehydrogenase (glutathione)	LOC_Os02g57040.1
									oxidoreductase, short chain dehydrogenase/reductase family, putative, expressed//alcohol dehydrogenase	LOC_Os02g38440.1
									uncharacterized oxidoreductase yoxD, putative, expressed//alcohol dehydrogenase	LOC_Os02g35170.1
									3-oxoacyl-reductase, chloroplast precursor, putative, expressed	LOC_Os02g30060.1
									sex determination protein tasselseed-2, putative, expressed//alcohol dehydrogenase//monooxygenase//1-aminocyclopropane-1-carboxylate synthase	LOC_Os03g61740.1
									oxidoreductase, short chain dehydrogenase/reductase family protein, putative, expressed//alcohol dehydrogenase	LOC_Os03g59610.1
									oxidoreductase, short chain dehydrogenase/reductase family domain containing protein, expressed//alcohol dehydrogenase	LOC_Os03g53690.1
									oxidoreductase, short chain dehydrogenase/reductase family, putative, expressed	LOC_Os03g18740.1
									oxidoreductase, short chain dehydrogenase/reductase family protein, putative, expressed//oxidoreductase//alcohol dehydrogenase	LOC_Os03g16230.1
									oxidoreductase, short chain dehydrogenase/reductase family domain containing protein, expressed//oxidoreductase//alcohol dehydrogenase	LOC_Os03g16220.1
									tropinone reductase, putative, expressed//oxidoreductase//alcohol dehydrogenase	LOC_Os03g16210.1
									oxidoreductase, short chain dehydrogenase/reductase family protein, putative, expressed//oxidoreductase//protochlorophyllide reductase	LOC_Os04g52400.1
									oxidoreductase, short chain dehydrogenase/reductase family domain containing protein, expressed//alcohol dehydrogenase//dTDP-glucose 4,6-dehydratase	LOC_Os04g38420.1
									sex determination protein tasselseed-2, putative, expressed	LOC_Os04g33240.1
									11-beta-hydroxysteroid dehydrogenase, putative, expressed//alcohol dehydrogenase//formate dehydrogenase//oxidoreductase	LOC_Os04g32080.1
									3-oxoacyl-reductase, chloroplast precursor, putative, expressed//metabolic process//fatty acid biosynthetic process//NAD or NADH binding//oxidoreductase activity//3-oxoacyl-[acyl-carrier protein] reductase	LOC_Os04g30760.1	ribosome
									sex determination protein tasselseed-2, putative, expressed//diterpene phytoalexin precursor biosynthetic process pathway//metabolic process//oxidoreductase activity	LOC_Os04g10010.1
									sex determination protein tasselseed-2, putative, expressed	LOC_Os04g10000.1
									versicolorin reductase, putative, expressed	LOC_Os06g08600.1
									sex determination protein tasselseed-2, putative, expressed	LOC_Os07g49120.1
									sex determination protein tasselseed-2, putative, expressed	LOC_Os07g46980.1	membrane
									sex determination protein tasselseed-2, putative, expressed	LOC_Os07g46970.1
									altronate dehydratase, putative, expressed	LOC_Os07g46950.1
									sex determination protein tasselseed-2, putative, expressed	LOC_Os07g46940.1
									sex determination protein tasselseed-2, putative, expressed	LOC_Os07g46930.1
									sex determination protein tasselseed-2, putative, expressed	LOC_Os07g46920.1
									sex determination protein tasselseed-2, putative, expressed	LOC_Os07g46910.1
									sex determination protein tasselseed-2, putative, expressed	LOC_Os07g46870.1
									sex determination protein tasselseed-2, putative, expressed	LOC_Os07g46860.1
									sex determination protein tasselseed-2, putative, expressed	LOC_Os07g46852.1
									sex determination protein tasselseed-2, putative, expressed	LOC_Os07g46846.1
									oxidoreductase, short chain dehydrogenase/reductase family domain containing protein, expressed	LOC_Os07g46840.1
									sex determination protein tasselseed-2, putative, expressed	LOC_Os07g46830.1
									sex determination protein tasselseed-2, putative, expressed	LOC_Os07g40250.1
									versicolorin reductase, putative, expressed	LOC_Os07g37420.1
									versicolorin reductase, putative, expressed	LOC_Os07g07450.1
									versicolorin reductase, putative, expressed	LOC_Os07g07440.1
									3-oxoacyl-reductase, chloroplast precursor, putative, expressed//alcohol dehydrogenase//oxidoreductase//protochlorophyllide reductase	LOC_Os08g39960.1
									zinc-binding alcohol dehydrogenase domain-containing protein 2, putative, expressed//L-threonine 3-dehydrogenase//NADPH:quinone reductase//alcohol dehydrogenase, zinc-dependent	LOC_Os09g28570.1
									oxidoreductase, short chain dehydrogenase/reductase family domain containing protein, expressed//protochlorophyllide reductase//oxidoreductase	LOC_Os09g17750.1	membrane
									dehydrogenase/reductase SDR family member 2, putative, expressed	LOC_Os09g04730.1	membrane
									short chain dehydrogenase/reductase protein, putative, expressed	LOC_Os10g40030.1
									oxidoreductase, short chain dehydrogenase/reductase family domain containing protein, expressed//alcohol dehydrogenase	LOC_Os10g31780.1
									tropinone reductase 2, putative//oxidoreductase//alcohol dehydrogenase	LOC_Os11g43360.1
									tropinone reductase 2, putative//oxidoreductase//alcohol dehydrogenase	LOC_Os11g43200.1
									sex determination protein tasselseed-2, putative, expressed//alcohol dehydrogenase//hydroxymethylbilane synthase//2-oxoglutarate decarboxylase	LOC_Os11g32030.1
									tropinone reductase, putative, expressed//oxidoreductase//alcohol dehydrogenase	LOC_Os11g25700.1
									tropinone reductase 2, putative, expressed//oxidoreductase//alcohol dehydrogenase	LOC_Os11g25160.1
									oxidoreductase, short chain dehydrogenase/reductase family, putative, expressed//alcohol dehydrogenase	LOC_Os11g16410.1
									dehydrogenase, putative, expressed//alcohol dehydrogenase	LOC_Os11g10510.1
									dehydrogenase, putative, expressed//alcohol dehydrogenase	LOC_Os11g10480.1
									dehydrogenase/reductase, putative, expressed//alcohol dehydrogenase//formate dehydrogenase//oxidoreductase	LOC_Os12g27830.1
									sex determination protein tasselseed-2, putative, expressed	LOC_Os12g16010.1
									3-oxoacyl-reductase, chloroplast precursor, putative, expressed	LOC_Os12g13930.1
mixed acid fermentation		down	higher	higher					pyruvate kinase, putative, expressed//pyruvate kinase	LOC_Os01g47080.1
									pyruvate kinase, putative, expressed//pyruvate kinase	LOC_Os01g16960.1
									pyruvate kinase, putative, expressed	LOC_Os03g46910.1
									pyruvate kinase, putative//pyruvate kinase	LOC_Os03g20880.1
									pyruvate kinase, putative, expressed//pyruvate kinase	LOC_Os04g58110.1
									pyruvate kinase, putative, expressed//pyruvate kinase	LOC_Os07g08340.1
									pyruvate kinase, putative, expressed//pyruvate kinase	LOC_Os10g42100.1
									pyruvate kinase, putative, expressed	LOC_Os11g10980.1
									pyruvate kinase, putative, expressed//pyruvate kinase	LOC_Os11g05110.1
									pyruvate kinase, putative, expressed//pyruvate kinase	LOC_Os12g05110.1
									phosphoenolpyruvate carboxylase, putative, expressed//phosphoenolpyruvate carboxylase	LOC_Os01g55350.1
									conserved hypothetical protein//phosphoenolpyruvate carboxylase	LOC_Os01g54230.1
									phosphoenolpyruvate carboxylase, putative, expressed//phosphoenolpyruvate carboxylase	LOC_Os01g11054.1
									phosphoenolpyruvate carboxylase, putative, expressed//phosphoenolpyruvate carboxylase	LOC_Os01g02050.1
									phosphoenolpyruvate carboxylase, putative, expressed//phosphoenolpyruvate carboxylase	LOC_Os02g14770.1
									phosphoenolpyruvate carboxylase, putative, expressed//phosphoenolpyruvate carboxylase	LOC_Os08g27840.1
									phosphoenolpyruvate carboxylase, putative, expressed//phosphoenolpyruvate carboxylase	LOC_Os09g14670.1
									lactate/malate dehydrogenase, putative, expressed//malate dehydrogenase	LOC_Os01g61380.1
									lactate/malate dehydrogenase, putative, expressed//malate dehydrogenase	LOC_Os01g46070.1
									lactate/malate dehydrogenase, putative, expressed//malate dehydrogenase	LOC_Os03g56280.1
									lactate/malate dehydrogenase, putative, expressed//malate dehydrogenase	LOC_Os04g46560.1
									lactate/malate dehydrogenase, putative, expressed//malate dehydrogenase	LOC_Os05g49880.1
									lactate/malate dehydrogenase, putative, expressed	LOC_Os07g43700.1
									lactate/malate dehydrogenase, putative, expressed//malate dehydrogenase	LOC_Os08g33720.1
									lactate/malate dehydrogenase, putative, expressed//malate dehydrogenase	LOC_Os10g33800.1
									lactate/malate dehydrogenase, putative, expressed//malate dehydrogenase	LOC_Os12g43630.1
									fumarate hydratase, mitochondrial precursor, putative, expressed//fumarate hydratase//adenylosuccinate lyase//aspartate ammonia-lyase	LOC_Os03g21950.1
									retrotransposon protein, putative, unclassified, expressed	LOC_Os01g70540.1
									dehydrogenase, putative, expressed//formaldehyde dehydrogenase (glutathione)	LOC_Os02g57040.1
									oxidoreductase, short chain dehydrogenase/reductase family, putative, expressed//alcohol dehydrogenase	LOC_Os02g38440.1
									uncharacterized oxidoreductase yoxD, putative, expressed//alcohol dehydrogenase	LOC_Os02g35170.1
									3-oxoacyl-reductase, chloroplast precursor, putative, expressed	LOC_Os02g30060.1
									sex determination protein tasselseed-2, putative, expressed//alcohol dehydrogenase//monooxygenase//1-aminocyclopropane-1-carboxylate synthase	LOC_Os03g61740.1
									oxidoreductase, short chain dehydrogenase/reductase family protein, putative, expressed//alcohol dehydrogenase	LOC_Os03g59610.1
									oxidoreductase, short chain dehydrogenase/reductase family domain containing protein, expressed//alcohol dehydrogenase	LOC_Os03g53690.1
									oxidoreductase, short chain dehydrogenase/reductase family, putative, expressed	LOC_Os03g18740.1
									oxidoreductase, short chain dehydrogenase/reductase family protein, putative, expressed//oxidoreductase//alcohol dehydrogenase	LOC_Os03g16230.1
									oxidoreductase, short chain dehydrogenase/reductase family domain containing protein, expressed//oxidoreductase//alcohol dehydrogenase	LOC_Os03g16220.1
									tropinone reductase, putative, expressed//oxidoreductase//alcohol dehydrogenase	LOC_Os03g16210.1
									oxidoreductase, short chain dehydrogenase/reductase family protein, putative, expressed//oxidoreductase//protochlorophyllide reductase	LOC_Os04g52400.1
									oxidoreductase, short chain dehydrogenase/reductase family domain containing protein, expressed//alcohol dehydrogenase//dTDP-glucose 4,6-dehydratase	LOC_Os04g38420.1
									sex determination protein tasselseed-2, putative, expressed	LOC_Os04g33240.1
									11-beta-hydroxysteroid dehydrogenase, putative, expressed//alcohol dehydrogenase//formate dehydrogenase//oxidoreductase	LOC_Os04g32080.1
									3-oxoacyl-reductase, chloroplast precursor, putative, expressed//metabolic process//fatty acid biosynthetic process//NAD or NADH binding//oxidoreductase activity//3-oxoacyl-[acyl-carrier protein] reductase	LOC_Os04g30760.1	ribosome
									sex determination protein tasselseed-2, putative, expressed//diterpene phytoalexin precursor biosynthetic process pathway//metabolic process//oxidoreductase activity	LOC_Os04g10010.1
									sex determination protein tasselseed-2, putative, expressed	LOC_Os04g10000.1
									versicolorin reductase, putative, expressed	LOC_Os06g08600.1
									sex determination protein tasselseed-2, putative, expressed	LOC_Os07g49120.1
									sex determination protein tasselseed-2, putative, expressed	LOC_Os07g46980.1	membrane
									sex determination protein tasselseed-2, putative, expressed	LOC_Os07g46970.1
									altronate dehydratase, putative, expressed	LOC_Os07g46950.1
									sex determination protein tasselseed-2, putative, expressed	LOC_Os07g46940.1
									sex determination protein tasselseed-2, putative, expressed	LOC_Os07g46930.1
									sex determination protein tasselseed-2, putative, expressed	LOC_Os07g46920.1
									sex determination protein tasselseed-2, putative, expressed	LOC_Os07g46910.1
									sex determination protein tasselseed-2, putative, expressed	LOC_Os07g46870.1
									sex determination protein tasselseed-2, putative, expressed	LOC_Os07g46860.1
									sex determination protein tasselseed-2, putative, expressed	LOC_Os07g46852.1
									sex determination protein tasselseed-2, putative, expressed	LOC_Os07g46846.1
									oxidoreductase, short chain dehydrogenase/reductase family domain containing protein, expressed	LOC_Os07g46840.1
									sex determination protein tasselseed-2, putative, expressed	LOC_Os07g46830.1
									sex determination protein tasselseed-2, putative, expressed	LOC_Os07g40250.1
									versicolorin reductase, putative, expressed	LOC_Os07g37420.1
									versicolorin reductase, putative, expressed	LOC_Os07g07450.1
									versicolorin reductase, putative, expressed	LOC_Os07g07440.1
									3-oxoacyl-reductase, chloroplast precursor, putative, expressed//alcohol dehydrogenase//oxidoreductase//protochlorophyllide reductase	LOC_Os08g39960.1
									zinc-binding alcohol dehydrogenase domain-containing protein 2, putative, expressed//L-threonine 3-dehydrogenase//NADPH:quinone reductase//alcohol dehydrogenase, zinc-dependent	LOC_Os09g28570.1
									oxidoreductase, short chain dehydrogenase/reductase family domain containing protein, expressed//protochlorophyllide reductase//oxidoreductase	LOC_Os09g17750.1	membrane
									dehydrogenase/reductase SDR family member 2, putative, expressed	LOC_Os09g04730.1	membrane
									short chain dehydrogenase/reductase protein, putative, expressed	LOC_Os10g40030.1
									oxidoreductase, short chain dehydrogenase/reductase family domain containing protein, expressed//alcohol dehydrogenase	LOC_Os10g31780.1
									tropinone reductase 2, putative//oxidoreductase//alcohol dehydrogenase	LOC_Os11g43360.1
									tropinone reductase 2, putative//oxidoreductase//alcohol dehydrogenase	LOC_Os11g43200.1
									sex determination protein tasselseed-2, putative, expressed//alcohol dehydrogenase//hydroxymethylbilane synthase//2-oxoglutarate decarboxylase	LOC_Os11g32030.1
									tropinone reductase, putative, expressed//oxidoreductase//alcohol dehydrogenase	LOC_Os11g25700.1
									tropinone reductase 2, putative, expressed//oxidoreductase//alcohol dehydrogenase	LOC_Os11g25160.1
									oxidoreductase, short chain dehydrogenase/reductase family, putative, expressed//alcohol dehydrogenase	LOC_Os11g16410.1
									dehydrogenase, putative, expressed//alcohol dehydrogenase	LOC_Os11g10510.1
									dehydrogenase, putative, expressed//alcohol dehydrogenase	LOC_Os11g10480.1
									dehydrogenase/reductase, putative, expressed//alcohol dehydrogenase//formate dehydrogenase//oxidoreductase	LOC_Os12g27830.1
									sex determination protein tasselseed-2, putative, expressed	LOC_Os12g16010.1
									3-oxoacyl-reductase, chloroplast precursor, putative, expressed	LOC_Os12g13930.1
divinyl ether biosynthesis II (13-LOX)		up	lower	lower					lipoxygenase, putative, expressed	LOC_Os02g10120.1
									lipoxygenase, putative, expressed//lipoxygenase	LOC_Os03g52860.1
									lipoxygenase, putative, expressed//lipoxygenase	LOC_Os03g49380.1
									lipozygenase protein, putative, expressed//lipoxygenase	LOC_Os03g49350.1
									lipoxygenase, putative, expressed//lipoxygenase	LOC_Os03g49260.1
									lipoxygenase protein, putative, expressed//lipoxygenase	LOC_Os03g08220.1
									lipoxygenase protein, putative, expressed	LOC_Os04g37430.1
									lipoxygenase, putative, expressed//lipoxygenase	LOC_Os05g23880.1
									lipoxygenase, chloroplast precursor, putative, expressed//lipoxygenase	LOC_Os08g39850.1
									lipoxygenase, chloroplast precursor, putative, expressed//lipoxygenase	LOC_Os08g39840.1
									lipoxygenase, putative, expressed//lipoxygenase	LOC_Os11g36719.1
									lipozygenase protein, putative	LOC_Os12g37350.1
									lipoxygenase 2.2, chloroplast precursor, putative, expressed	LOC_Os12g37320.1
									lipoxygenase 2.1, chloroplast precursor, putative, expressed	LOC_Os12g37260.1
									alpha-DOX2, putative, expressed//lipoxygenase//oxidoreductase, acting on single donors with incorporation of molecular oxygen, incorporation of two atoms of oxygen//peroxidase	LOC_Os12g26290.1
13-LOX and 13-HPL pathway		up	lower	lower					lipoxygenase, putative, expressed	LOC_Os02g10120.1
									lipoxygenase, putative, expressed//lipoxygenase	LOC_Os03g52860.1
									lipoxygenase, putative, expressed//lipoxygenase	LOC_Os03g49380.1
									lipozygenase protein, putative, expressed//lipoxygenase	LOC_Os03g49350.1
									lipoxygenase, putative, expressed//lipoxygenase	LOC_Os03g49260.1
									lipoxygenase protein, putative, expressed//lipoxygenase	LOC_Os03g08220.1
									lipoxygenase protein, putative, expressed	LOC_Os04g37430.1
									lipoxygenase, putative, expressed//lipoxygenase	LOC_Os05g23880.1
									lipoxygenase, chloroplast precursor, putative, expressed//lipoxygenase	LOC_Os08g39850.1
									lipoxygenase, chloroplast precursor, putative, expressed//lipoxygenase	LOC_Os08g39840.1
									lipoxygenase, putative, expressed//lipoxygenase	LOC_Os11g36719.1
									lipozygenase protein, putative	LOC_Os12g37350.1
									lipoxygenase 2.2, chloroplast precursor, putative, expressed	LOC_Os12g37320.1
									lipoxygenase 2.1, chloroplast precursor, putative, expressed	LOC_Os12g37260.1
									alpha-DOX2, putative, expressed//lipoxygenase//oxidoreductase, acting on single donors with incorporation of molecular oxygen, incorporation of two atoms of oxygen//peroxidase	LOC_Os12g26290.1
threonine degradation III (to methylglyoxal)		down	lower	lower					dehydrogenase, putative, expressed//L-threonine 3-dehydrogenase	LOC_Os01g54940.1
									dehydrogenase, putative, expressed	LOC_Os04g28870.1
									dehydrogenase, putative, expressed	LOC_Os04g28990.1
									dehydrogenase, putative, expressed	LOC_Os04g29030.1
									dehydrogenase, putative, expressed//L-threonine 3-dehydrogenase//alcohol dehydrogenase, zinc-dependent	LOC_Os04g30420.1
									dehydrogenase, putative, expressed//L-threonine 3-dehydrogenase//NADPH:quinone reductase	LOC_Os05g24880.1
									dehydrogenase, putative, expressed//L-threonine 3-dehydrogenase//alcohol dehydrogenase, zinc-dependent	LOC_Os08g01760.1
									dehydrogenase, putative, expressed//L-threonine 3-dehydrogenase//alcohol dehydrogenase, zinc-dependent	LOC_Os08g29170.1
									zinc-binding alcohol dehydrogenase domain-containing protein 2, putative, expressed//L-threonine 3-dehydrogenase//NADPH:quinone reductase//alcohol dehydrogenase, zinc-dependent	LOC_Os09g28570.1
									alcohol dehydrogenase GroES-like domain containing protein, expressed	LOC_Os09g32570.1
									dehydrogenase, putative, expressed	LOC_Os09g32620.1
									dehydrogenase, putative, expressed	LOC_Os09g32640.1
aminopropanol biosynthesis		down	lower	lower					dehydrogenase, putative, expressed//L-threonine 3-dehydrogenase	LOC_Os01g54940.1
									dehydrogenase, putative, expressed	LOC_Os04g28870.1
									dehydrogenase, putative, expressed	LOC_Os04g28990.1
									dehydrogenase, putative, expressed	LOC_Os04g29030.1
									dehydrogenase, putative, expressed//L-threonine 3-dehydrogenase//alcohol dehydrogenase, zinc-dependent	LOC_Os04g30420.1
									dehydrogenase, putative, expressed//L-threonine 3-dehydrogenase//NADPH:quinone reductase	LOC_Os05g24880.1
									dehydrogenase, putative, expressed//L-threonine 3-dehydrogenase//alcohol dehydrogenase, zinc-dependent	LOC_Os08g01760.1
									dehydrogenase, putative, expressed//L-threonine 3-dehydrogenase//alcohol dehydrogenase, zinc-dependent	LOC_Os08g29170.1
									zinc-binding alcohol dehydrogenase domain-containing protein 2, putative, expressed//L-threonine 3-dehydrogenase//NADPH:quinone reductase//alcohol dehydrogenase, zinc-dependent	LOC_Os09g28570.1
									alcohol dehydrogenase GroES-like domain containing protein, expressed	LOC_Os09g32570.1
									dehydrogenase, putative, expressed	LOC_Os09g32620.1
									dehydrogenase, putative, expressed	LOC_Os09g32640.1
ureide biosynthesis	up	down	lower	lower					CBS domain containing membrane protein, putative, expressed//GMP reductase//IMP dehydrogenase	LOC_Os03g56800.1
									CBS domain-containing protein, putative, expressed//IMP dehydrogenase	LOC_Os01g69900.1
									CBS domain-containing protein, putative, expressed//IMP dehydrogenase	LOC_Os01g73040.1
									hydroxyacid oxidase 1, putative, expressed	LOC_Os07g42440.1
									CBS domain-containing protein, putative, expressed//IMP dehydrogenase	LOC_Os11g06930.1
									PB1 domain containing protein, expressed	LOC_Os11g30350.1
									CBS domain-containing protein, putative, expressed//IMP dehydrogenase	LOC_Os12g07190.1
									aldehyde oxidase, putative, expressed//3-deoxy-7-phosphoheptulonate synthase//xanthine dehydrogenase	LOC_Os03g31550.1
									uricase, putative, expressed	LOC_Os01g64520.1
cytokinins degradation		down		lower					cytokinin dehydrogenase precursor, putative, expressed//electron transport chain//oxidoreductase activity//cytokinin oxidase	LOC_Os01g71310.1	vesicle
									cytokinin dehydrogenase precursor, putative, expressed//electron transport chain//secretion by cell//oxidoreductase activity//cytokinin oxidase	LOC_Os01g56810.1	vesicle
									cytokinin dehydrogenase precursor, putative, expressed//electron transport chain//inflorescence development//amine oxidase//cytokinin oxidase	LOC_Os01g10110.1	vesicle
									cytokinin dehydrogenase precursor, putative, expressed//electron transport chain//secretion by cell//oxidoreductase activity	LOC_Os10g34230.1	vesicle
									cytokinin dehydrogenase precursor, putative, expressed//amine oxidase//cytokinin oxidase	LOC_Os01g09260.1
									cytokinin dehydrogenase precursor, putative, expressed//amine oxidase//cytokinin oxidase	LOC_Os02g12770.1
									cytokinin dehydrogenase precursor, putative//amine oxidase//cytokinin oxidase	LOC_Os02g12780.1
									cytokinin dehydrogenase precursor, putative, expressed//cytokinin oxidase	LOC_Os05g31040.1
									cytokinin dehydrogenase precursor, putative//amine oxidase//cytokinin oxidase	LOC_Os06g37500.1
flavonoid biosynthesis		down	higher	higher					AMP-binding domain containing protein, expressed//4-coumarate-CoA ligase	LOC_Os02g46970.1
									AMP-binding domain containing protein, expressed	LOC_Os08g14760.1
									AMP-binding enzyme, putative, expressed//4-coumarate-CoA ligase	LOC_Os01g67530.1
									AMP-binding domain containing protein, expressed//4-coumarate-CoA ligase	LOC_Os01g67540.1
									AMP-binding domain containing protein, expressed	LOC_Os02g08100.1
									AMP-binding domain containing protein, expressed//4-coumarate-CoA ligase	LOC_Os03g04000.1
									4-coumarate--CoA ligase-like 7, putative, expressed//4-coumarate-CoA ligase	LOC_Os03g05780.1
									AMP-binding domain containing protein, expressed//4-coumarate-CoA ligase	LOC_Os04g24530.1
									AMP-binding domain containing protein, expressed	LOC_Os06g44620.1
									AMP-binding domain containing protein, expressed//4-coumarate-CoA ligase	LOC_Os07g17970.1
									AMP-binding domain containing protein, expressed//4-coumarate-CoA ligase	LOC_Os08g04770.1
									AMP-binding enzyme, putative//4-coumarate-CoA ligase	LOC_Os10g42800.1
									4-coumarate-CoA ligase	LOC_Os08g34790
									oxidoreductase, aldo/keto reductase family protein, putative, expressed//aldo-keto reductase	LOC_Os10g02490.1
									NAD(P)H-dependent oxidoreductase, putative, expressed	LOC_Os03g13390.1
									chalcone synthase, putative	LOC_Os11g32650.1
									chalcone synthase, putative	LOC_Os07g11440.1
									chalcone isomerase 3, putative, expressed	LOC_Os02g21520.1
									Chalcone isomerase, putative	LOC_Os03g60509.1
									Flavanone-3-hydroxylase, putative	LOC_Os04g56700.1
salicylate biosynthesis		down	lower	lower					isochorismate synthase 1, chloroplast precursor, putative, expressed//isochorismate synthase	LOC_Os09g19734.1	mitochondrion, membrane
									phenylalanine ammonia-lyase, putative, expressed//ammonia ligase activity//biosynthetic process//phenylalanine ammonia-lyase	LOC_Os02g41680.1
									phenylalanine ammonia-lyase, putative, expressed	LOC_Os02g41630.1
									phenylalanine ammonia-lyase, putative, expressed//ammonia ligase activity//biosynthetic process//ammonia-lyase activity//L-phenylalanine catabolic process//phenylalanine ammonia-lyase	LOC_Os05g35290.1
									phenylalanine ammonia-lyase, putative, expressed	LOC_Os02g41650.1
									phenylalanine ammonia-lyase, putative, expressed	LOC_Os02g41670.1
									phenylalanine ammonia-lyase, putative, expressed	LOC_Os04g43760.1
									phenylalanine ammonia-lyase, putative	LOC_Os11g48110.1
									phenylalanine ammonia-lyase, putative, expressed	LOC_Os12g33610.1
									phenylalanine ammonia-lyase, putative, expressed//phenylalanine ammonia-lyase	LOC_Os04g43800.1	cytosol
threonine degradation II		down	lower	lower					dehydrogenase, putative, expressed//L-threonine 3-dehydrogenase	LOC_Os01g54940.1
									dehydrogenase, putative, expressed	LOC_Os04g28870.1
									dehydrogenase, putative, expressed	LOC_Os04g28990.1
									dehydrogenase, putative, expressed	LOC_Os04g29030.1
									dehydrogenase, putative, expressed//L-threonine 3-dehydrogenase//alcohol dehydrogenase, zinc-dependent	LOC_Os04g30420.1
									dehydrogenase, putative, expressed//L-threonine 3-dehydrogenase//NADPH:quinone reductase	LOC_Os05g24880.1
									dehydrogenase, putative, expressed//L-threonine 3-dehydrogenase//alcohol dehydrogenase, zinc-dependent	LOC_Os08g01760.1
									dehydrogenase, putative, expressed//L-threonine 3-dehydrogenase//alcohol dehydrogenase, zinc-dependent	LOC_Os08g29170.1
									zinc-binding alcohol dehydrogenase domain-containing protein 2, putative, expressed//L-threonine 3-dehydrogenase//NADPH:quinone reductase//alcohol dehydrogenase, zinc-dependent	LOC_Os09g28570.1
									alcohol dehydrogenase GroES-like domain containing protein, expressed	LOC_Os09g32570.1
									dehydrogenase, putative, expressed	LOC_Os09g32620.1
									dehydrogenase, putative, expressed	LOC_Os09g32640.1

## Sheet: resistance-related
The differentially regulated metabolic pathways	Fold Change							S6_S0		R6_R0		R0_S0		R6_S6		Signal intensity
	S6_S0	R6_R0	R0_S0	R6_S6		TIGR locus ids	Probe Set ID	Fold Change	q-value(%)	Fold Change	q-value(%)	Fold Change	q-value(%)	Fold Change	q-value(%)	S0_1	S0_2	S0_3	R0_1	R0_2	R0_3	S6_1	S6_2	S6_3	R6_1	R6_2	R6_3
Glutamate degradation III
LOC_Os04g37500.1		-5.43		-2.18		LOC_Os04g37500.1	Os.1215.1.S1_at	-1.92	0.00493766	-5.43	0	1.3	0.0844429	-2.18	0	586.581	650.2525	714.5955	828.0372	896.2609	801.8338	330.8427	339.3731	342.7120	157.1711	155.2806	152.6833
LOC_Os03g21960.1				-2.57		LOC_Os03g21960.1	Os.50487.1.S1_at	-1.19	14.7753	-1.93	0.052	-1.59	0.0107532	-2.57	0	132.226	107.6804	118.9790	79.8329	74.3022	71.2290	101.9850	96.8720	101.5624	37.8957	39.8124	39.2290
IAA conjugate biosynthesis I
LOC_Os10g18480.1		5.58		6.64		LOC_Os10g18480.1	Os.25230.2.A1_at	1.08	0.132	5.58	0	1.29	0.078	6.64	0	6.7677	5.5416	6.6153	7.8214	6.8240	9.5622	5.9263	7.2113	7.0910	48.5582	40.2327	45.4418
Cytokinins degradation
LOC_Os05g31040.1		-3.34		-3.94		LOC_Os05g31040.1	OsAffx.27093.1.S1_at	-1.22	12.8481	-3.34	0	-1.44	0.0130742	-3.94	0	143.929	134.8272	128.7478	102.2532	94.7844	86.4353	134.5831	105.4003	97.3440	32.0098	24.9852	28.1655
Very long chain fatty acid biosynthesis
LOC_Os02g17390.1		2.09		2.28		LOC_Os02g17390.1	Os.9729.1.S1_a_at	1.19	0.033929	2.09	0	-1.19	6.58306	2.28	0.0525051	2181.01	1944.2015	1928.9471	1857.1467	1828.5841	1884.1410	1698.23	1740.31	1656.12	3826.1328	3922.7490	3868.6358
IAA conjugate biosynthesis II
LOC_Os10g18480.1		5.58		6.64		LOC_Os10g18480.1	Os.25230.2.A1_at	1.08	0.132	5.58	0	1.28	0.078	6.64	0	6.7677	5.5416	6.6153	7.8214	6.8240	9.5622	5.9263	7.2113	7.0910	48.5582	40.2327	45.4418
Spermine biosynthesis
LOC_Os02g14190.1		3.28		4.6		LOC_Os02g14190.1	Os.53584.1.S1_at	-1.99	0.00493766	3.28	0	1.35	0.163	4.6	0	9.4965	8.6262	7.2857	12.5298	8.9750	12.2762	11.2772	6.1923	7.1689	37.0213	32.0623	40.9767
Momilactone biosynthesis
LOC_Os04g10160.1		2.42				LOC_Os04g10160.1	Os.16305.1.S1_at	1.77	0.151	2.42	0	1.41	0.195	1.92	0.074	22.1318	20.4965	16.2120	26.1299	24.1870	30.3012	35.4812	30.5353	35.9602	60.0624	64.8120	69.8271
LOC_Os04g09900.1		4.88		3.56		LOC_Os04g09900.1	Os.16233.1.S1_a_at	1.49	0.065	4.88	0	1.09	0.087	3.56	0	6.2944	7.7070	7.1165	7.9294	7.6900	7.1165	9.6070	10.1401	11.4953	46.7290	34.9790	30.9174
Betanidin degradation
LOC_Os12g02060.1				-3.73		LOC_Os12g02060.1	Os.55595.1.S1_at	1.97	0.035	-1.63	0.0111531	-1.16	9.45602	-3.73	0	130.707	106.5244	105.8947	115.3124	86.4053	94.7290	241.8957	213.1750	217.9929	64.8018	65.7262	50.9274
LOC_Os12g02080.1		-2.34		-2.02		LOC_Os12g02080.1	Os.11549.1.S1_at	-1.61	0.162008	-2.34	0	-1.39	0.101545	-2.02	0	242.296	185.8957	194.0213	154.4291	148.5867	142.4138	126.9824	130.5880	127.0664	63.2327	65.2208	62.0416
Mixed acid fermentation
LOC_Os11g10980.1		-2.51				LOC_Os11g10980.1	Os.9996.2.S1_at	-1.49	0.648467	-2.51	0	1.11	1.17882	-1.52	0	443.396	439.8838	483.3415	469.2290	509.4067	539.8898	280.0624	304.6234	332.5785	200.7717	205.2111	197.2411
LOC_Os12g43630.1			4.99	6.22		LOC_Os12g43630.1	Os.4155.1.S1_at	1.28	8.46345	1.59	0.00630271	4.99	0	6.22	0	249.422	231.7051	281.9705	1218.8851	1340.1793	1241.2623	263.2806	324.3091	396.2718	2088.4141	2006.5342	1944.6157
Divinyl ether biosynthesis II (13-LOX)
LOC_Os12g37260.1		2.37	-47.4	-26.1		LOC_Os12g37260.1	Os.405.1.S1_a_at	1.31	4.86373	2.37	0	-47.39	0	-26.11	0	4114.27	3793.1062	3944.6609	68.1836	77.7657	109.8092	5123.1709	5068.2932	5294.3528	176.6982	203.8692	214.6406
13-LOX and 13-HPL pathway
LOC_Os12g37260.1		2.37	-47.4	-26.1		LOC_Os12g37260.1	Os.405.1.S1_a_at	1.31	4.86373	2.37	0	-47.39	0	-26.11	0	4114.27	3793.1062	3944.6609	68.1836	77.7657	109.8092	5123.1709	5068.2932	5294.3528	176.6982	203.8692	214.6406
Threonine degradation III (to methylglyoxal)
LOC_Os09g32620.1			-10	-13.4		LOC_Os09g32620.1	Os.27148.1.A1_at	-1.3	5.16988	-1.74	0	-10.04	0	-13.4	0	2526.56	2229.3918	2380.3312	271.3070	228.1631	213.7856	1949.8531	1787.7090	1749.9355	153.3540	133.2577	123.9939
LOC_Os09g32640.1		-2.35				LOC_Os09g32640.1	Os.55534.1.A1_at	-1.99	0.012	-2.35	0	1.34	0.0732883	1.14	0.413867	1345.76	1190.8617	1153.0624	1854.1695	1594.7987	1524.9206	663.8487	601.2862	590.1282	752.1457	701.8124	657.6467
Aminopropanol biosynthesis
LOC_Os09g32620.1			-10	-13.4		LOC_Os09g32620.1	Os.27148.1.A1_at	-1.3	5.16988	-1.74	0	-10.04	0	-13.4	0	2526.56	2229.3918	2380.3312	271.3070	228.1631	213.7856	1949.8531	1787.7090	1749.9355	153.3540	133.2577	123.9939
LOC_Os09g32640.1		-2.35				LOC_Os09g32640.1	Os.55534.1.A1_at	-1.99	0.012	-2.35	0	1.34	0.0732883	1.14	0.413867	1345.76	1190.8617	1153.0624	1854.1695	1594.7987	1524.9206	663.8487	601.2862	590.1282	752.1457	701.8124	657.6467
Flavonoid biosynthesis
LOC_Os11g32650.1		-5.64	7.91	3.22		LOC_Os11g32650.1	Os.54454.1.S1_at	1.97	0.00794443	-5.64	0	7.91	0	3.22	0	49.8957	33.4089	41.1280	381.3204	313.8153	283.2217	16.9614	17.1261	19.5664	61.7421	58.4081	52.5050
LOC_Os08g04770.1			2.54			LOC_Os08g04770.1	OsAffx.29036.1.S1_at	1.15	0.131	-1.58	0.0111531	2.54	0	1.44	0.177	14.2754	14.8291	14.6900	40.1352	33.7064	37.5033	19.8338	14.1164	16.3696	22.7559	26.1660	21.7945
LOC_Os02g21520.1			4.28	4.55		LOC_Os02g21520.1	Os.17608.1.S1_s_at	-1.07	33.6974	-1.01	38.3168	4.28	0	4.55	0	185.54	173.7349	160.0270	795.1389	699.2546	729.7290	165.8133	169.6015	150.4135	755.6800	755.6713	697.3547
Salicylate biosynthesis
LOC_Os12g33610.1			-28.2	-23.3		LOC_Os12g33610.1	Os.27728.1.S1_at	-1.37	2.91552	-1.15	0.171	-28.24	0	-23.26	0	194.619	201.1078	189.2701	6.4556	6.4394	7.9182	133.5801	167.7708	128.5207	6.0353	7.0135	5.4012
LOC_Os04g43800.1		-2.38				LOC_Os04g43800.1	Os.52536.1.S1_at	-1.77	0.0166389	-2.38	0	1.33	0.00602634	-1.01	15.1069	790.979	760.0057	774.5624	1068.6457	1040.4790	995.5863	486.4934	410.1872	420.0430	455.3957	430.0829	417.2739
Threonine degradation II
LOC_Os09g32620.1			-10	-13.4		LOC_Os09g32620.1	Os.27148.1.A1_at	-1.3	5.16988	-1.74	0	-10.04	0	-13.4	0	2526.56	2229.3918	2380.3312	271.3070	228.1631	213.7856	1949.8531	1787.7090	1749.9355	153.3540	133.2577	123.9939
LOC_Os09g32640.1		-2.35				LOC_Os09g32640.1	Os.55534.1.A1_at	-1.99	0.012	-2.35	0	1.34	0.0732883	1.14	0.413867	1345.76	1190.8617	1153.0624	1854.1695	1594.7987	1524.9206	663.8487	601.2862	590.1282	752.1457	701.8124	657.6467
Serine biosynthesis
LOC_Os07g15970.1			-7.7	-4.8		LOC_Os07g15970.1	OsAffx.28471.1.S1_at	-1.69	0.0604838	-1.09	0.143	-7.7	0	-4.8	0	34.2004	30.1121	32.3522	4.5359	3.5475	4.5359	17.8928	22.5588	16.9961	3.5682	4.8783	3.5636
LOC_Os08g34720.1			-6.3	-7.26		LOC_Os08g34720.1	OsAffx.29514.1.S1_at	1.12	22.8826	-1.03	36.8882	-6.3	0	-7.26	0	1008.81	966.2883	964.5900	147.2207	164.6625	154.9513	1077.4682	1059.5450	1155.9006	159.9362	144.2800	149.6465
LOC_Os06g44460.1		-2.13				LOC_Os06g44460.1	Os.24909.1.A1_s_at	-1.57	0.227519	-2.13	0	-1.18	2.74962	-1.61	0	343.729	346.7612	303.9238	316.6107	279.4765	248.3913	228.0462	203.4143	202.2895	133.0960	139.3861	121.9514
Pinobanksin biosynthesis
LOC_Os11g32650.1		-5.64	7.91	3.22		LOC_Os11g32650.1	Os.54454.1.S1_at	1.97	0.00794443	-5.64	0	7.91	0	3.22	0	49.8957	33.4089	41.1280	381.3204	313.8153	283.2217	16.9614	17.1261	19.5664	61.7421	58.4081	52.5050
Reductive TCA cycle I
LOC_Os06g30310.1		2.09				LOC_Os06g30310.1	Os.18215.1.S1_at	1.41	1.65632	2.09	0	1.34	0.00359979	1.98	0	534.024	526.5624	518.4266	683.1867	702.9794	725.1522	728.5548	746.9137	755.0113	1463.7451	1461.0231	1486.4049
LOC_Os12g43630.1			4.99	6.22		LOC_Os12g43630.1	Os.4155.1.S1_at	1.28	8.46345	1.59	0.00630271	4.99	0	6.22	0	249.422	231.7051	281.9705	1218.8851	1340.1793	1241.2623	263.2806	324.3091	396.2718	2088.4141	2006.5342	1944.6157
LOC_Os06g19960.1			2.16			LOC_Os06g19960.1	OsAffx.15506.1.S1_at	1.45	0.055	-1.01	38.3168	2.16	0.00602634	1.49	0.064	21.2962	24.5625	28.1457	56.6512	54.6064	47.9317	34.0587	33.7288	38.7622	46.9647	55.7970	55.5016
phenylalanine degradation III
LOC_Os05g39320.1	12.8	-2.01		-15.4		LOC_Os05g39320.1	Os.4683.3.S1_at	12.82	0	-2.01	0.034	1.68	0.042	-15.36	0	54.0855	61.8124	60.2670	98.0074	100.3180	96.7893	763.3866	794.6209	699.7605	50.4067	46.7908	49.5665
LOC_Os05g39310.1	32.9			-35.7		LOC_Os05g39310.1	Os.4683.1.S1_at	32.89	0	-2.01	0	1.68	0	-35.71	0	22.1056	20.9996	30.1204	24.5390	29.9045	27.6100	818.2644	832.0491	733.0888	18.7493	22.5479	26.0065
Ureide biosynthesis
LOC_Os01g64520.1	3.91					LOC_Os01g64520.1	Os.10279.1.S1_at	3.91	0	1.62	0	1.35	0.0661568	-1.79	0	403.093	358.9332	337.6179	533.5103	498.7038	450.1115	1488.7740	1446.1048	1352.6082	828.3124	791.3837	776.3010
LOC_Os12g07190.1		-3.42				LOC_Os12g07190.1	Os.21230.1.S1_at	-1.89	0.00493766	-3.42	0	1.11	1.33969	-1.62	0	1172.9	1071.7563	1028.2487	1315.0624	1200.8957	1131.9582	619.5833	575.1722	535.8919	372.9245	365.1010	328.6827
LOC_Os11g06930.1			-2.54	-2.65		LOC_Os11g06930.1	OsAffx.30849.1.S1_at	-1.13	23.5222	-1.17	13.5377	-2.54	0	-2.65	0	214.843	196.9402	224.8348	94.3644	86.5220	70.9369	196.7290	188.6457	179.2290	69.2369	68.5375	75.3653

## Sheet: susceptibility-related pathways
Pathway	Comparative reslts				Details
	S6_S0	R6_R0	R0_S0	R6_S6	S6_S0	R6_R0	R0_S0	R6_S6	Enzymes, Genes, and Enzyme Cellular Locations
phenylalanine degradation III	up	down		lower					aminotransferase, classes I and II, domain containing protein, expressed//tyrosine transaminase//aspartate transaminase//histidinol-phosphate transaminase	LOC_Os01g65090.1
									aminotransferase, classes I and II, domain containing protein, expressed//tyrosine transaminase//histidinol-phosphate transaminase//1-aminocyclopropane-1-carboxylate synthase	LOC_Os02g19924.1
									aminotransferase, classes I and II, domain containing protein, expressed//tyrosine transaminase//histidinol-phosphate transaminase//1-aminocyclopropane-1-carboxylate synthase	LOC_Os02g19970.1
									tyrosine aminotransferase, putative, expressed//iron ion transport//biosynthetic process//transaminase activity//cellular amino acid and derivative metabolic process//tyrosine transaminase//histidinol-phosphate transaminase//1-aminocyclopropane-1-carboxylate synthase	LOC_Os02g20360.1
									tyrosine aminotransferase, putative, expressed//tyrosine transaminase//histidinol-phosphate transaminase//1-aminocyclopropane-1-carboxylate synthase	LOC_Os06g23684.1
									aminotransferase, classes I and II, domain containing protein, expressed//tyrosine transaminase//histidinol-phosphate transaminase//1-aminocyclopropane-1-carboxylate synthase	LOC_Os11g35040.1
									Indole-3-pyruvic acid decarboxylase	LOC_Os07g49250.1
									Indole-3-pyruvic acid decarboxylase	LOC_Os05g39310.1
									Indole-3-pyruvic acid decarboxylase	LOC_Os05g39320.1
									Indole-3-pyruvic acid decarboxylase	LOC_Os03g18220.1
									retrotransposon protein, putative, unclassified, expressed	LOC_Os01g70540.1
									dehydrogenase, putative, expressed//formaldehyde dehydrogenase (glutathione)	LOC_Os02g57040.1
									oxidoreductase, short chain dehydrogenase/reductase family, putative, expressed//alcohol dehydrogenase	LOC_Os02g38440.1
									uncharacterized oxidoreductase yoxD, putative, expressed//alcohol dehydrogenase	LOC_Os02g35170.1
									3-oxoacyl-reductase, chloroplast precursor, putative, expressed	LOC_Os02g30060.1
									sex determination protein tasselseed-2, putative, expressed//alcohol dehydrogenase//monooxygenase//1-aminocyclopropane-1-carboxylate synthase	LOC_Os03g61740.1
									oxidoreductase, short chain dehydrogenase/reductase family protein, putative, expressed//alcohol dehydrogenase	LOC_Os03g59610.1
									oxidoreductase, short chain dehydrogenase/reductase family domain containing protein, expressed//alcohol dehydrogenase	LOC_Os03g53690.1
									oxidoreductase, short chain dehydrogenase/reductase family, putative, expressed	LOC_Os03g18740.1
									oxidoreductase, short chain dehydrogenase/reductase family protein, putative, expressed//oxidoreductase//alcohol dehydrogenase	LOC_Os03g16230.1
									oxidoreductase, short chain dehydrogenase/reductase family domain containing protein, expressed//oxidoreductase//alcohol dehydrogenase	LOC_Os03g16220.1
									tropinone reductase, putative, expressed//oxidoreductase//alcohol dehydrogenase	LOC_Os03g16210.1
									oxidoreductase, short chain dehydrogenase/reductase family protein, putative, expressed//oxidoreductase//protochlorophyllide reductase	LOC_Os04g52400.1
									oxidoreductase, short chain dehydrogenase/reductase family domain containing protein, expressed//alcohol dehydrogenase//dTDP-glucose 4,6-dehydratase	LOC_Os04g38420.1
									sex determination protein tasselseed-2, putative, expressed	LOC_Os04g33240.1
									11-beta-hydroxysteroid dehydrogenase, putative, expressed//alcohol dehydrogenase//formate dehydrogenase//oxidoreductase	LOC_Os04g32080.1
									3-oxoacyl-reductase, chloroplast precursor, putative, expressed//metabolic process//fatty acid biosynthetic process//NAD or NADH binding//oxidoreductase activity//3-oxoacyl-[acyl-carrier protein] reductase	LOC_Os04g30760.1	ribosome
									sex determination protein tasselseed-2, putative, expressed//diterpene phytoalexin precursor biosynthetic process pathway//metabolic process//oxidoreductase activity	LOC_Os04g10010.1
									sex determination protein tasselseed-2, putative, expressed	LOC_Os04g10000.1
									versicolorin reductase, putative, expressed	LOC_Os06g08600.1
									sex determination protein tasselseed-2, putative, expressed	LOC_Os07g49120.1
									sex determination protein tasselseed-2, putative, expressed	LOC_Os07g46980.1	membrane
									sex determination protein tasselseed-2, putative, expressed	LOC_Os07g46970.1
									altronate dehydratase, putative, expressed	LOC_Os07g46950.1
									sex determination protein tasselseed-2, putative, expressed	LOC_Os07g46940.1
									sex determination protein tasselseed-2, putative, expressed	LOC_Os07g46930.1
									sex determination protein tasselseed-2, putative, expressed	LOC_Os07g46920.1
									sex determination protein tasselseed-2, putative, expressed	LOC_Os07g46910.1
									sex determination protein tasselseed-2, putative, expressed	LOC_Os07g46870.1
									sex determination protein tasselseed-2, putative, expressed	LOC_Os07g46860.1
									sex determination protein tasselseed-2, putative, expressed	LOC_Os07g46852.1
									sex determination protein tasselseed-2, putative, expressed	LOC_Os07g46846.1
									oxidoreductase, short chain dehydrogenase/reductase family domain containing protein, expressed	LOC_Os07g46840.1
									sex determination protein tasselseed-2, putative, expressed	LOC_Os07g46830.1
									sex determination protein tasselseed-2, putative, expressed	LOC_Os07g40250.1
									versicolorin reductase, putative, expressed	LOC_Os07g37420.1
									versicolorin reductase, putative, expressed	LOC_Os07g07450.1
									versicolorin reductase, putative, expressed	LOC_Os07g07440.1
									3-oxoacyl-reductase, chloroplast precursor, putative, expressed//alcohol dehydrogenase//oxidoreductase//protochlorophyllide reductase	LOC_Os08g39960.1
									zinc-binding alcohol dehydrogenase domain-containing protein 2, putative, expressed//L-threonine 3-dehydrogenase//NADPH:quinone reductase//alcohol dehydrogenase, zinc-dependent	LOC_Os09g28570.1
									oxidoreductase, short chain dehydrogenase/reductase family domain containing protein, expressed//protochlorophyllide reductase//oxidoreductase	LOC_Os09g17750.1	membrane
									dehydrogenase/reductase SDR family member 2, putative, expressed	LOC_Os09g04730.1	membrane
									short chain dehydrogenase/reductase protein, putative, expressed	LOC_Os10g40030.1
									oxidoreductase, short chain dehydrogenase/reductase family domain containing protein, expressed//alcohol dehydrogenase	LOC_Os10g31780.1
									tropinone reductase 2, putative//oxidoreductase//alcohol dehydrogenase	LOC_Os11g43360.1
									tropinone reductase 2, putative//oxidoreductase//alcohol dehydrogenase	LOC_Os11g43200.1
									sex determination protein tasselseed-2, putative, expressed//alcohol dehydrogenase//hydroxymethylbilane synthase//2-oxoglutarate decarboxylase	LOC_Os11g32030.1
									tropinone reductase, putative, expressed//oxidoreductase//alcohol dehydrogenase	LOC_Os11g25700.1
									tropinone reductase 2, putative, expressed//oxidoreductase//alcohol dehydrogenase	LOC_Os11g25160.1
									oxidoreductase, short chain dehydrogenase/reductase family, putative, expressed//alcohol dehydrogenase	LOC_Os11g16410.1
									dehydrogenase, putative, expressed//alcohol dehydrogenase	LOC_Os11g10510.1
									dehydrogenase, putative, expressed//alcohol dehydrogenase	LOC_Os11g10480.1
									dehydrogenase/reductase, putative, expressed//alcohol dehydrogenase//formate dehydrogenase//oxidoreductase	LOC_Os12g27830.1
									sex determination protein tasselseed-2, putative, expressed	LOC_Os12g16010.1
									3-oxoacyl-reductase, chloroplast precursor, putative, expressed	LOC_Os12g13930.1
ureide biosynthesis	up	down	lower	lower					CBS domain containing membrane protein, putative, expressed//GMP reductase//IMP dehydrogenase	LOC_Os03g56800.1
									CBS domain-containing protein, putative, expressed//IMP dehydrogenase	LOC_Os01g69900.1
									CBS domain-containing protein, putative, expressed//IMP dehydrogenase	LOC_Os01g73040.1
									hydroxyacid oxidase 1, putative, expressed	LOC_Os07g42440.1
									CBS domain-containing protein, putative, expressed//IMP dehydrogenase	LOC_Os11g06930.1
									PB1 domain containing protein, expressed	LOC_Os11g30350.1
									CBS domain-containing protein, putative, expressed//IMP dehydrogenase	LOC_Os12g07190.1
									aldehyde oxidase, putative, expressed//3-deoxy-7-phosphoheptulonate synthase//xanthine dehydrogenase	LOC_Os03g31550.1
									uricase, putative, expressed	LOC_Os01g64520.1
methylerythritol phosphate pathway	down		lower	lower					transketolase, putative, expressed//terpenoid biosynthetic process//1-deoxy-D-xylulose-5-phosphate synthase//transketolase	LOC_Os05g33840.1	plastid
									transketolase, putative, expressed//terpenoid biosynthetic process//1-deoxy-D-xylulose-5-phosphate synthase	LOC_Os06g05100.1	mitochondrion, plastid
									transketolase, putative, expressed//terpenoid biosynthetic process	LOC_Os07g09190.1	plastid
									1-deoxy-D-xylulose 5-phosphate reductoisomerase, chloroplast precursor, putative, expressed//isoprenoid biosynthetic process//catalytic activity//1-deoxy-D-xylulose-5-phosphate reductoisomerase	LOC_Os01g01710.1	plastid
									2-C-methyl-D-erythritol 4-phosphate cytidylyltransferase, putative, expressed//terpenoid biosynthetic process//4-diphosphocytidyl-2C-methyl-D-erythritol synthase	LOC_Os01g66360.1	plastid, vesicle
									GHMP kinases ATP-binding protein, putative, expressed//ATP binding//terpenoid biosynthetic process//4-(cytidine 5'-diphospho)-2-C-methyl-D-erythritol kinase	LOC_Os01g58790.1	plastid
									2-C-methyl-D-erythritol 2,4-cyclodiphosphate synthase, chloroplast precursor, putative, expressed//terpenoid biosynthetic process//2-C-methyl-D-erythritol 2,4-cyclodiphosphate synthase	LOC_Os02g45660.1	mitochondrion, plastid
									eukaryotic aspartyl protease domain containing protein, expressed	LOC_Os07g40260.1
									hydroxymethylbutenyl 4-diphosphate synthase, putative, expressed//terpenoid biosynthetic process//sugar:hydrogen symporter activity//phosphoenolpyruvate-dependent sugar phosphotransferase system//4-hydroxy-3-methylbut-2-en-1-yl diphosphate synthase	LOC_Os02g39160.1
									hydrolase, NUDIX family, domain containing protein, expressed//isoprenoid biosynthetic process//terpenoid biosynthetic process//isopentenyl-diphosphate delta-isomerase	LOC_Os05g34180.1	plastid
									hydrolase, NUDIX family, domain containing protein, expressed//isopentenyl-diphosphate delta-isomerase	LOC_Os07g36190.1	plastid
									4-hydroxy-3-methylbut-2-enyl diphosphate reductase	LOC_Os03g52170.1	plastid
phospholipid biosynthesis II	up		lower	lower					choline/ethanolamine kinase, putative//choline kinase	LOC_Os01g08760.1
									phosphotransferase, putative, expressed//choline kinase	LOC_Os01g51920.1
									phosphotransferase, putative, expressed//choline kinase	LOC_Os05g45880.1
									choline-phosphate cytidylyltransferase B, putative, expressed	LOC_Os02g07720.1
									cytidylyltransferase domain containing protein, expressed//ethanolamine-phosphate cytidylyltransferase	LOC_Os11g03050.1
									cytidylyltransferase domain containing protein, expressed//ethanolamine-phosphate cytidylyltransferase	LOC_Os12g02820.1
									lipid phosphatase protein, putative, expressed//phosphatidate phosphatase	LOC_Os01g04660.1	membrane
									lipid phosphatase protein, putative, expressed//phosphatidate phosphatase	LOC_Os01g47580.1	membrane
									lipid phosphatase protein, putative, expressed//phosphatidate phosphatase	LOC_Os01g49820.1	membrane
									lipid phosphatase protein, putative, expressed//phosphatidate phosphatase	LOC_Os05g47660.1	membrane
									lipid phosphatase protein, putative, expressed//phosphatidate phosphatase	LOC_Os08g27030.1	membrane
									lipid phosphatase protein, putative, expressed//phosphatidate phosphatase	LOC_Os08g27040.1	membrane
									lipid phosphatase protein, putative, expressed//phosphatidate phosphatase	LOC_Os09g13870.1	membrane
									phosphatidate cytidylyltransferase, putative, expressed//phosphatidate cytidylyltransferase	LOC_Os01g61560.1	membrane
									phosphatidate cytidylyltransferase, putative, expressed	LOC_Os01g55360.1	membrane
									phosphatidate cytidylyltransferase family protein, putative, expressed//phosphatidate cytidylyltransferase	LOC_Os02g05320.1	membrane
									phosphatidate cytidylyltransferase, putative, expressed	LOC_Os02g03460.1	membrane
									phosphatidate cytidylyltransferase, putative, expressed	LOC_Os10g17990.1	membrane
									phosphatidate cytidylyltransferase, putative, expressed	LOC_Os11g01450.1	membrane
									phosphatidate cytidylyltransferase, putative, expressed	LOC_Os12g01480.1	membrane
									transmembrane protein, putative, expressed//phosphatidate cytidylyltransferase	LOC_Os01g52864.1
									transmembrane protein 15, putative, expressed//phosphatidate cytidylyltransferase	LOC_Os02g05400.1
									phosphatidate cytidylyltransferase, putative, expressed//phosphatidate cytidylyltransferase	LOC_Os04g57500.1	membrane
									phosphatidylserine synthase, putative, expressed	LOC_Os01g49024.1
									expressed protein//CDP-diacylglycerol-serine O-phosphatidyltransferase//dopamine beta-monooxygenase	LOC_Os01g66900.1
									expressed protein	LOC_Os01g67010.1
									auxin-responsive protein, putative, expressed//CDP-diacylglycerol-serine O-phosphatidyltransferase//dopamine beta-monooxygenase	LOC_Os01g67030.1	membrane
									expressed protein//CDP-diacylglycerol-serine O-phosphatidyltransferase//dopamine beta-monooxygenase	LOC_Os04g41810.1
									CDP-alcohol phosphatidyltransferase, putative, expressed//CDP-diacylglycerol-inositol 3-phosphatidyltransferase	LOC_Os02g03110.1	membrane
									CDP-diacylglycerol--inositol 3-phosphatidyltransferase 1, putative, expressed	LOC_Os06g29650.1	membrane
									phosphatidylserine decarboxylase, putative, expressed	LOC_Os01g72940.1
									phosphatidylserine decarboxylase, putative, expressed	LOC_Os03g01216.1
									CDP-alcohol phosphatidyltransferase, putative, expressed//CDP-diacylglycerol-glycerol-3-phosphate 3-phosphatidyltransferase//CDP-diacylglycerol-serine O-phosphatidyltransferase	LOC_Os03g17520.1	membrane
									CDP-alcohol phosphatidyltransferase, putative, expressed//CDP-diacylglycerol-glycerol-3-phosphate 3-phosphatidyltransferase	LOC_Os01g57930.1	membrane
lysine degradation I	up		higher	higher					uncharacterized protein PA4923, putative, expressed//specification of organ number//maintenance of inflorescence meristem identity//regulation of vegetative meristem growth//maintenance of meristem identity//maintenance of floral meristem identity//cytokinin biosynthetic process//lysine decarboxylase	LOC_Os01g40630.1
									uncharacterized protein PA4923, putative, expressed//lysine decarboxylase	LOC_Os01g51210.1
									possible lysine decarboxylase domain containing protein, expressed//lysine decarboxylase	LOC_Os05g46360.1
									uncharacterized protein PA4923, putative, expressed//lysine decarboxylase	LOC_Os05g51390.1
thiamine biosynthesis	down		lower	lower					transketolase, putative, expressed//terpenoid biosynthetic process//1-deoxy-D-xylulose-5-phosphate synthase//transketolase	LOC_Os05g33840.1	plastid
									transketolase, putative, expressed//terpenoid biosynthetic process//1-deoxy-D-xylulose-5-phosphate synthase	LOC_Os06g05100.1	mitochondrion, plastid
									transketolase, putative, expressed//terpenoid biosynthetic process	LOC_Os07g09190.1	plastid
									phosphomethylpyrimidine kinase/thiamin-phosphate pyrophosphorylase, putative, expressed	LOC_Os12g09000.1

## Sheet: susceptibility-related 
The differentially regulated metabolic pathways	Fold Change							S6_S0		R6_R0		R0_S0		R6_S6		Signal intensity
	S6_S0	R6_R0	R0_S0	R6_S6		TIGR locus ids	Probe Set ID	Fold Change	q-value(%)	Fold Change	q-value(%)	Fold Change	q-value(%)	Fold Change	q-value(%)	S0_1	S0_2	S0_3	R0_1	R0_2	R0_3	S6_1	S6_2	S6_3	R6_1	R6_2	R6_3
phenylalanine degradation III
LOC_Os05g39320.1	12.8	-2.01		-15.4		LOC_Os05g39320.1	Os.4683.3.S1_at	12.82	0	-2.01	0.034	1.68	0.042	-15.36	0	54.0855	61.8124	60.2670	98.0074	100.3180	96.7893	763.3866	794.6209	699.7605	50.4067	46.7908	49.5665
LOC_Os05g39310.1	32.9			-35.7		LOC_Os05g39310.1	Os.4683.1.S1_at	32.89	0	-2.01	0	1.68	0	-35.71	0	22.1056	20.9996	30.1204	24.5390	29.9045	27.6100	818.2644	832.0491	733.0888	18.7493	22.5479	26.0065
Ureide biosynthesis
LOC_Os01g64520.1	3.91					LOC_Os01g64520.1	Os.10279.1.S1_at	3.91	0	1.62	0	1.35	0.0661568	-1.79	0	403.093	358.9332	337.6179	533.5103	498.7038	450.1115	1488.7740	1446.1048	1352.6082	828.3124	791.3837	776.3010
LOC_Os12g07190.1		-3.42				LOC_Os12g07190.1	Os.21230.1.S1_at	-1.89	0.00493766	-3.42	0	1.11	1.33969	-1.62	0	1172.9	1071.7563	1028.2487	1315.0624	1200.8957	1131.9582	619.5833	575.1722	535.8919	372.9245	365.1010	328.6827
LOC_Os11g06930.1			-2.54	-2.65		LOC_Os11g06930.1	OsAffx.30849.1.S1_at	-1.13	23.5222	-1.17	13.5377	-2.54	0	-2.65	0	214.843	196.9402	224.8348	94.3644	86.5220	70.9369	196.7290	188.6457	179.2290	69.2369	68.5375	75.3653
methylerythritol phosphate pathway
LOC_Os07g09190.1	-2.49					LOC_Os07g09190.1	Os.6450.1.S1_at	-2.49	0	-1.21	7.47109	-1.65	0	1.24	0.306118	514.546	505.2025	522.0546	322.0062	309.8685	301.4504	241.8957	195.7397	186.6601	244.4504	285.6869	243.3270
LOC_Os01g01710.1	-2.49					LOC_Os01g01710.1	Os.1005.1.S1_at	-2.49	0	-1.92	0	-1.04	13.3651	1.24	0.0162709	2163.11	2227.2049	1986.2234	2095.6852	2018.1430	1983.7475	896.5268	829.8614	828.9661	1111.0484	1018.3957	1046.9089
LOC_Os05g33840.1			-7.85	-6.46		LOC_Os05g33840.1	Os.7505.1.S1_at	-1.05	37.7773	-1.56	0.00606019	-7.85	0	-6.46	0	147.069	164.2161	134.1775	17.9378	15.7742	23.6937	155.2557	135.0577	135.4718	25.7941	19.0432	21.4078
phospholipid biosynthesis II
LOC_Os01g08760.1			-4.51	-4.95		LOC_Os01g08760.1	OsAffx.10973.2.S1_at	-1.02	41.1551	-1.12	25.0705	-4.51	0	-4.95	0	304.673	339.2918	234.7034	50.8527	67.0043	77.4828	311.1413	277.0634	261.5296	63.7456	44.1074	66.1037
LOC_Os04g57500.1	2.26					LOC_Os04g57500.1	Os.11868.1.A1_at	2.26	0	1.68	0	1.6	0	1.19	0.0171389	994.884	980.1623	962.9609	1651.7290	1504.8965	1555.9123	2301.2784	2171.5342	2163.9790	2720.5611	2568.9011	2625.3124
LOC_Os12g02820.1				-2.09		LOC_Os12g02820.1	OsAffx.30790.1.S1_at	-1.01	43.4717	-1.06	0.015	-1.97	0.00410564	-2.09	0	49.7425	60.5442	54.6859	26.8050	25.7314	31.0104	59.9143	53.6988	50.2868	25.5763	23.4793	29.5569
LOC_Os04g41810.1			-2.62			LOC_Os04g41810.1	OsAffx.26421.1.S1_s_at	-1.48	1.35942	1.02	0.148	-2.62	0	-1.79	0.060182	37.5319	39.3422	33.2290	12.3053	13.8578	16.0055	31.0118	25.3962	19.3629	13.7575	16.8608	11.5481
lysine degradation I
LOC_Os01g51210.1	2.74		5.97	2.38		LOC_Os01g51210.1	Os.12736.1.S1_x_at	2.74	0	1.09	21.5017	5.97	0	2.38	0	110.257	96.2742	108.4473	650.9043	622.8250	603.1685	312.8758	278.9790	272.0574	695.2971	646.4737	708.6799
thiamine biosynthesis
LOC_Os07g09190.1	-2.49					LOC_Os07g09190.1	Os.6450.1.S1_at	-2.49	0	-1.21	7.47109	-1.65	0	1.24	0.306118	514.546	505.2025	522.0546	322.0062	309.8685	301.4504	241.8957	195.7397	186.6601	244.4504	285.6869	243.3270
LOC_Os05g33840.1			-7.85	-6.46		LOC_Os05g33840.1	Os.7505.1.S1_at	-1.05	37.7773	-1.56	0.00606019	-7.85	0	-6.46	0	147.069	164.2161	134.1775	17.9378	15.7742	23.6937	155.2557	135.0577	135.4718	25.7941	19.0432	21.4078
